# Supplementary material for: Homology-mediated inter-chromosomal interactions in hexaploid wheat lead to specific subgenome territories following polyploidization and introgression
Source: Genome Biol. 2021 Jan 8;22:26. doi: 10.1186/s13059-020-02225-7 (PMC7792079; doi:10.1186/s13059-020-02225-7)
Supplement: Supplementary file 1 — Additional file 1. Supplemental Tables S1-S6. [file 13059_2020_2225_MOESM1_ESM.xlsx]

## Sheet: S1A
Supplemental Table 1. Statistics of sequencing data.
1A. Statistics of Hi-C data.
Default parameters with only uniquely mapped read pairs					Keeping multi-mapped read-pairs
Mapping statistics					Mapping statistics
	Pairs count					Pairs count
Total pairs	4294967295				Total pairs	4294967295
Unique mapped alignments	1513131357				Multiple pairs alignments	1028976804
					Unique paired alignments	1778952969
					Mapped alignments	2807929773
Data quanlity metrics					Statistics of read pairs alignment on restriction fragments
	Pairs count					Pairs count
Dangling end pairs	294891331				Dangling end pairs	352777522
Religation pairs	9567113				Religation pairs	15879928
Self Cycle pairs	4891887				Self Cycle pairs	6002176
Dumped pairs	943998				Dumped pairs	1372475
Filtered pairs	248699110				Filtered pairs	682952397
valid pairs	954137918				valid pairs	1748945275
Valid interaction pairs-FF	238358263				Valid interaction pairs-FF	436550660
Valid interaction pairs-RR	238151828				Valid interaction pairs-RR	436983605
Valid interaction pairs-RF	235789482				Valid interaction pairs-RF	433967046
Valid interaction pairs-FR	241838345				Valid interaction pairs-FR	441443964
Valid Pairs removed duplication	797648486				Valid Pairs removed duplication	1546876288
trans_interaction	195721383				trans_interaction	729664901
cis_interaction	601927103				cis_interaction	817211387
Valid pairs ratio	0.140147				Valid pairs ratio	0.36016

## Sheet: S1B
Supplemental Table 1B. Statistics of Bisulfite sequencing data
sample	total read pairs	bisulfite conversion ratio
AK58_leaf_ Bisulfite_seq_rep1	1566674356	CG	0.973707
		CHG	0.976464
		CHH	0.982081
AK58_leaf_ Bisulfite_seq_rep2	1968573008	CG	0.978632
		CHG	0.980687
		CHH	0.984411
content	bases count	base covered by more than two reads in all samples	cover ratio	sample correlation
CG	1182407478	407981764	0.345043	0.98
CHG	1034733569	397940430	0.384583	0.95
CHH	4345733907	1925290202	0.44303	0.555638

## Sheet: S1C
Supplemental Table 1C. Statistics of RNA sequencing data quality
total RNA sequencing
sample	total read pairs	mapped reads	mapping_ratio
AK58_leaf_RNA_seq_rep1	49785413	43556885	0.874893
AK58_leaf_RNA_seq_rep2	45911324	39972089	0.870637
AK58_leaf_RNA_seq_rep3	36941843	32091006	0.86869
correlation
	rep1	rep2	rep3
rep1	/	/	/
rep2	0.988809	/	/
rep3	0.843544	0.84845	/
small RNA sequencing
sample	total reads	24nt reads	mapped 24nt reads	mapping_ratio
AK58_leaf_ sRNA_seq_rep1	11374047	3613706	2748027	0.760446
AK58_leaf_ sRNA_seq_rep2	13712778	4094446	3072330	0.750365
correlation
	rep1	rep2
rep1	/	/
rep2	0.943621	/

## Sheet: S2
Supplemental Table 2. Positions of inter-chromosomal interactions defined in AK58 based on the contact intensity
anchor1			anchor2
chr1A	7870000	7880000	chr1B	6280000	6290000
chr1A	7880000	7890000	chr1B	6280000	6290000
chr1A	7500000	7510000	chr1B	6880000	6890000
chr1A	10750000	10760000	chr1B	1860000	1870000
chr1A	1260000	1270000	chr1B	13740000	13750000
chr1A	14960000	14970000	chr1B	16600000	16610000
chr1A	21630000	21640000	chr1B	27680000	27690000
chr1A	568490000	568500000	chr1B	33580000	33590000
chr1A	568490000	568500000	chr1B	33590000	33600000
chr1A	29270000	29280000	chr1B	39970000	39980000
chr1A	33280000	33290000	chr1B	44450000	44460000
chr1A	587790000	587800000	chr1B	40570000	40580000
chr1A	50120000	50130000	chr1B	62700000	62710000
chr1A	50250000	50260000	chr1B	63030000	63040000
chr1A	50490000	50500000	chr1B	64080000	64090000
chr1A	54410000	54420000	chr1B	66550000	66560000
chr1A	57870000	57880000	chr1B	69690000	69700000
chr1A	0	10000	chr1B	73100000	73110000
chr1A	40000	50000	chr1B	73100000	73110000
chr1A	250000	260000	chr1B	73100000	73110000
chr1A	95790000	95800000	chr1B	83490000	83500000
chr1A	65660000	65670000	chr1B	92870000	92880000
chr1A	63650000	63660000	chr1B	95200000	95210000
chr1A	63610000	63620000	chr1B	95420000	95430000
chr1A	74390000	74400000	chr1B	99770000	99780000
chr1A	75110000	75120000	chr1B	100620000	100630000
chr1A	75550000	75560000	chr1B	101570000	101580000
chr1A	78400000	78410000	chr1B	103240000	103250000
chr1A	109580000	109590000	chr1B	103920000	103930000
chr1A	80820000	80830000	chr1B	114860000	114870000
chr1A	85010000	85020000	chr1B	118190000	118200000
chr1A	87690000	87700000	chr1B	119730000	119740000
chr1A	96980000	96990000	chr1B	129550000	129560000
chr1A	116310000	116320000	chr1B	142850000	142860000
chr1A	16740000	16750000	chr1B	160900000	160910000
chr1A	142500000	142510000	chr1B	170090000	170100000
chr1A	146510000	146520000	chr1B	172800000	172810000
chr1A	242620000	242630000	chr1B	257170000	257180000
chr1A	175320000	175330000	chr1B	263650000	263660000
chr1A	222230000	222240000	chr1B	268380000	268390000
chr1A	233440000	233450000	chr1B	269170000	269180000
chr1A	217110000	217120000	chr1B	282530000	282540000
chr1A	226250000	226260000	chr1B	288060000	288070000
chr1A	230970000	230980000	chr1B	287110000	287120000
chr1A	240760000	240770000	chr1B	289240000	289250000
chr1A	240770000	240780000	chr1B	289240000	289250000
chr1A	240780000	240790000	chr1B	289240000	289250000
chr1A	175320000	175330000	chr1B	292150000	292160000
chr1A	175320000	175330000	chr1B	292170000	292180000
chr1A	242930000	242940000	chr1B	290340000	290350000
chr1A	35850000	35860000	chr1B	306240000	306250000
chr1A	172820000	172830000	chr1B	300140000	300150000
chr1A	222230000	222240000	chr1B	305460000	305470000
chr1A	245470000	245480000	chr1B	309560000	309570000
chr1A	169880000	169890000	chr1B	314430000	314440000
chr1A	169880000	169890000	chr1B	314440000	314450000
chr1A	170990000	171000000	chr1B	314940000	314950000
chr1A	226860000	226870000	chr1B	311890000	311900000
chr1A	257290000	257300000	chr1B	328340000	328350000
chr1A	257100000	257110000	chr1B	328350000	328360000
chr1A	259270000	259280000	chr1B	330400000	330410000
chr1A	261060000	261070000	chr1B	337360000	337370000
chr1A	501640000	501650000	chr1B	330160000	330170000
chr1A	30530000	30540000	chr1B	345850000	345860000
chr1A	30530000	30540000	chr1B	345860000	345870000
chr1A	104580000	104590000	chr1B	347390000	347400000
chr1A	265540000	265550000	chr1B	347240000	347250000
chr1A	266160000	266170000	chr1B	347870000	347880000
chr1A	266330000	266340000	chr1B	348210000	348220000
chr1A	266560000	266570000	chr1B	348210000	348220000
chr1A	300560000	300570000	chr1B	341660000	341670000
chr1A	300540000	300550000	chr1B	341670000	341680000
chr1A	300560000	300570000	chr1B	341670000	341680000
chr1A	301260000	301270000	chr1B	341670000	341680000
chr1A	300560000	300570000	chr1B	341680000	341690000
chr1A	403360000	403370000	chr1B	345990000	346000000
chr1A	447500000	447510000	chr1B	347230000	347240000
chr1A	520010000	520020000	chr1B	344560000	344570000
chr1A	520010000	520020000	chr1B	344590000	344600000
chr1A	269710000	269720000	chr1B	351870000	351880000
chr1A	271270000	271280000	chr1B	352510000	352520000
chr1A	271260000	271270000	chr1B	352540000	352550000
chr1A	271270000	271280000	chr1B	352540000	352550000
chr1A	271270000	271280000	chr1B	352570000	352580000
chr1A	276290000	276300000	chr1B	355560000	355570000
chr1A	277430000	277440000	chr1B	357300000	357310000
chr1A	277420000	277430000	chr1B	357320000	357330000
chr1A	277430000	277440000	chr1B	357320000	357330000
chr1A	277420000	277430000	chr1B	357330000	357340000
chr1A	277430000	277440000	chr1B	357330000	357340000
chr1A	277430000	277440000	chr1B	357340000	357350000
chr1A	288280000	288290000	chr1B	365850000	365860000
chr1A	291110000	291120000	chr1B	368710000	368720000
chr1A	106170000	106180000	chr1B	374880000	374890000
chr1A	124560000	124570000	chr1B	374880000	374890000
chr1A	292560000	292570000	chr1B	371100000	371110000
chr1A	292570000	292580000	chr1B	371100000	371110000
chr1A	292270000	292280000	chr1B	371230000	371240000
chr1A	297010000	297020000	chr1B	373360000	373370000
chr1A	300500000	300510000	chr1B	377500000	377510000
chr1A	302190000	302200000	chr1B	378270000	378280000
chr1A	302190000	302200000	chr1B	378280000	378290000
chr1A	302190000	302200000	chr1B	378290000	378300000
chr1A	303810000	303820000	chr1B	378880000	378890000
chr1A	304760000	304770000	chr1B	379370000	379380000
chr1A	307780000	307790000	chr1B	382550000	382560000
chr1A	308310000	308320000	chr1B	382930000	382940000
chr1A	315050000	315060000	chr1B	385760000	385770000
chr1A	310620000	310630000	chr1B	388860000	388870000
chr1A	408930000	408940000	chr1B	384540000	384550000
chr1A	318460000	318470000	chr1B	394470000	394480000
chr1A	318480000	318490000	chr1B	394480000	394490000
chr1A	343800000	343810000	chr1B	398280000	398290000
chr1A	344340000	344350000	chr1B	398380000	398390000
chr1A	352490000	352500000	chr1B	396630000	396640000
chr1A	352510000	352520000	chr1B	396630000	396640000
chr1A	451010000	451020000	chr1B	396800000	396810000
chr1A	107330000	107340000	chr1B	402280000	402290000
chr1A	345900000	345910000	chr1B	399600000	399610000
chr1A	340100000	340110000	chr1B	408380000	408390000
chr1A	39690000	39700000	chr1B	416460000	416470000
chr1A	329370000	329380000	chr1B	417160000	417170000
chr1A	327350000	327360000	chr1B	418520000	418530000
chr1A	327360000	327370000	chr1B	418520000	418530000
chr1A	337100000	337110000	chr1B	410200000	410210000
chr1A	333810000	333820000	chr1B	412180000	412190000
chr1A	331360000	331370000	chr1B	415080000	415090000
chr1A	331360000	331370000	chr1B	415090000	415100000
chr1A	330320000	330330000	chr1B	416190000	416200000
chr1A	330020000	330030000	chr1B	416520000	416530000
chr1A	353190000	353200000	chr1B	424230000	424240000
chr1A	353190000	353200000	chr1B	424550000	424560000
chr1A	357640000	357650000	chr1B	429010000	429020000
chr1A	358960000	358970000	chr1B	429660000	429670000
chr1A	359710000	359720000	chr1B	431490000	431500000
chr1A	363280000	363290000	chr1B	436980000	436990000
chr1A	363280000	363290000	chr1B	436990000	437000000
chr1A	363290000	363300000	chr1B	436990000	437000000
chr1A	364310000	364320000	chr1B	438340000	438350000
chr1A	364740000	364750000	chr1B	439430000	439440000
chr1A	364740000	364750000	chr1B	439440000	439450000
chr1A	56890000	56900000	chr1B	443540000	443550000
chr1A	56890000	56900000	chr1B	443550000	443560000
chr1A	365980000	365990000	chr1B	441220000	441230000
chr1A	366680000	366690000	chr1B	441970000	441980000
chr1A	372990000	373000000	chr1B	446330000	446340000
chr1A	377940000	377950000	chr1B	450860000	450870000
chr1A	378370000	378380000	chr1B	451200000	451210000
chr1A	380130000	380140000	chr1B	453810000	453820000
chr1A	365050000	365060000	chr1B	462800000	462810000
chr1A	385880000	385890000	chr1B	463180000	463190000
chr1A	386280000	386290000	chr1B	463500000	463510000
chr1A	389750000	389760000	chr1B	464730000	464740000
chr1A	389760000	389770000	chr1B	464730000	464740000
chr1A	389760000	389770000	chr1B	464740000	464750000
chr1A	389760000	389770000	chr1B	464750000	464760000
chr1A	390980000	390990000	chr1B	466150000	466160000
chr1A	393630000	393640000	chr1B	468070000	468080000
chr1A	393630000	393640000	chr1B	468090000	468100000
chr1A	396500000	396510000	chr1B	472660000	472670000
chr1A	396500000	396510000	chr1B	472670000	472680000
chr1A	398530000	398540000	chr1B	474280000	474290000
chr1A	400150000	400160000	chr1B	475350000	475360000
chr1A	402660000	402670000	chr1B	477890000	477900000
chr1A	402670000	402680000	chr1B	477890000	477900000
chr1A	402680000	402690000	chr1B	477890000	477900000
chr1A	402660000	402670000	chr1B	477900000	477910000
chr1A	402670000	402680000	chr1B	477900000	477910000
chr1A	526820000	526830000	chr1B	473570000	473580000
chr1A	55440000	55450000	chr1B	480190000	480200000
chr1A	403580000	403590000	chr1B	480470000	480480000
chr1A	403600000	403610000	chr1B	480480000	480490000
chr1A	403910000	403920000	chr1B	480870000	480880000
chr1A	406560000	406570000	chr1B	483290000	483300000
chr1A	406950000	406960000	chr1B	483620000	483630000
chr1A	406960000	406970000	chr1B	483620000	483630000
chr1A	406970000	406980000	chr1B	483630000	483640000
chr1A	406960000	406970000	chr1B	483640000	483650000
chr1A	406970000	406980000	chr1B	483640000	483650000
chr1A	411630000	411640000	chr1B	487100000	487110000
chr1A	416130000	416140000	chr1B	496250000	496260000
chr1A	416130000	416140000	chr1B	496260000	496270000
chr1A	416130000	416140000	chr1B	496270000	496280000
chr1A	428610000	428620000	chr1B	491510000	491520000
chr1A	428620000	428630000	chr1B	491510000	491520000
chr1A	428610000	428620000	chr1B	491520000	491530000
chr1A	432700000	432710000	chr1B	490220000	490230000
chr1A	436290000	436300000	chr1B	499330000	499340000
chr1A	105390000	105400000	chr1B	506300000	506310000
chr1A	437380000	437390000	chr1B	500010000	500020000
chr1A	439290000	439300000	chr1B	504640000	504650000
chr1A	443230000	443240000	chr1B	506480000	506490000
chr1A	446430000	446440000	chr1B	507510000	507520000
chr1A	446820000	446830000	chr1B	508090000	508100000
chr1A	446820000	446830000	chr1B	508100000	508110000
chr1A	448620000	448630000	chr1B	510200000	510210000
chr1A	448960000	448970000	chr1B	510660000	510670000
chr1A	451390000	451400000	chr1B	514570000	514580000
chr1A	451390000	451400000	chr1B	514580000	514590000
chr1A	454140000	454150000	chr1B	517840000	517850000
chr1A	454150000	454160000	chr1B	517840000	517850000
chr1A	453480000	453490000	chr1B	519100000	519110000
chr1A	185310000	185320000	chr1B	528570000	528580000
chr1A	455870000	455880000	chr1B	521120000	521130000
chr1A	456920000	456930000	chr1B	522730000	522740000
chr1A	457220000	457230000	chr1B	523540000	523550000
chr1A	162710000	162720000	chr1B	534380000	534390000
chr1A	366690000	366700000	chr1B	529840000	529850000
chr1A	467320000	467330000	chr1B	535260000	535270000
chr1A	467740000	467750000	chr1B	536030000	536040000
chr1A	7510000	7520000	chr1B	551480000	551490000
chr1A	59180000	59190000	chr1B	555480000	555490000
chr1A	479980000	479990000	chr1B	551760000	551770000
chr1A	7160000	7170000	chr1B	563250000	563260000
chr1A	488770000	488780000	chr1B	563130000	563140000
chr1A	32640000	32650000	chr1B	578500000	578510000
chr1A	493230000	493240000	chr1B	572630000	572640000
chr1A	494350000	494360000	chr1B	573930000	573940000
chr1A	495780000	495790000	chr1B	577130000	577140000
chr1A	539660000	539670000	chr1B	579110000	579120000
chr1A	566460000	566470000	chr1B	584590000	584600000
chr1A	361220000	361230000	chr1B	592080000	592090000
chr1A	504720000	504730000	chr1B	592890000	592900000
chr1A	511430000	511440000	chr1B	603600000	603610000
chr1A	513310000	513320000	chr1B	606920000	606930000
chr1A	513320000	513330000	chr1B	606920000	606930000
chr1A	513320000	513330000	chr1B	606940000	606950000
chr1A	513360000	513370000	chr1B	607020000	607030000
chr1A	513770000	513780000	chr1B	607770000	607780000
chr1A	514650000	514660000	chr1B	608960000	608970000
chr1A	559330000	559340000	chr1B	599750000	599760000
chr1A	181980000	181990000	chr1B	613200000	613210000
chr1A	334290000	334300000	chr1B	612830000	612840000
chr1A	516660000	516670000	chr1B	611460000	611470000
chr1A	517060000	517070000	chr1B	611950000	611960000
chr1A	525690000	525700000	chr1B	626970000	626980000
chr1A	526210000	526220000	chr1B	627630000	627640000
chr1A	526300000	526310000	chr1B	627630000	627640000
chr1A	526320000	526330000	chr1B	627630000	627640000
chr1A	527480000	527490000	chr1B	628800000	628810000
chr1A	527480000	527490000	chr1B	629030000	629040000
chr1A	528800000	528810000	chr1B	631200000	631210000
chr1A	535050000	535060000	chr1B	638360000	638370000
chr1A	548130000	548140000	chr1B	631380000	631390000
chr1A	536900000	536910000	chr1B	639580000	639590000
chr1A	538480000	538490000	chr1B	640830000	640840000
chr1A	538480000	538490000	chr1B	640970000	640980000
chr1A	540430000	540440000	chr1B	644730000	644740000
chr1A	540810000	540820000	chr1B	646360000	646370000
chr1A	541150000	541160000	chr1B	646860000	646870000
chr1A	563510000	563520000	chr1B	646180000	646190000
chr1A	567620000	567630000	chr1B	646560000	646570000
chr1A	541680000	541690000	chr1B	649520000	649530000
chr1A	542530000	542540000	chr1B	651060000	651070000
chr1A	543400000	543410000	chr1B	652890000	652900000
chr1A	547170000	547180000	chr1B	654650000	654660000
chr1A	544650000	544660000	chr1B	659130000	659140000
chr1A	147630000	147640000	chr1B	666760000	666770000
chr1A	548500000	548510000	chr1B	663030000	663040000
chr1A	548660000	548670000	chr1B	663950000	663960000
chr1A	548670000	548680000	chr1B	663960000	663970000
chr1A	549800000	549810000	chr1B	666460000	666470000
chr1A	549810000	549820000	chr1B	666460000	666470000
chr1A	550730000	550740000	chr1B	669560000	669570000
chr1A	552370000	552380000	chr1B	671800000	671810000
chr1A	389910000	389920000	chr1B	682970000	682980000
chr1A	555900000	555910000	chr1B	681230000	681240000
chr1A	560610000	560620000	chr1B	685190000	685200000
chr1A	579150000	579160000	chr1B	689250000	689260000
chr1A	581530000	581540000	chr1B	683200000	683210000
chr1A	581500000	581510000	chr1B	683320000	683330000
chr1A	579930000	579940000	chr1B	687810000	687820000
chr1A	352630000	352640000	chr1B	695190000	695200000
chr1A	547820000	547830000	chr1B	694200000	694210000
chr1A	547820000	547830000	chr1B	694220000	694230000
chr1A	556160000	556170000	chr1B	698340000	698350000
chr1A	562210000	562220000	chr1B	694530000	694540000
chr1A	578980000	578990000	chr1B	689730000	689740000
chr1A	576990000	577000000	chr1B	698180000	698190000
chr1A	557350000	557360000	chr1B	700230000	700240000
chr1A	560930000	560940000	chr1B	703050000	703060000
chr1A	563570000	563580000	chr1B	707010000	707020000
chr1A	563570000	563580000	chr1B	707020000	707030000
chr1A	564220000	564230000	chr1B	708210000	708220000
chr1A	25170000	25180000	chr1B	717060000	717070000
chr1A	280690000	280700000	chr1B	711910000	711920000
chr1A	369760000	369770000	chr1B	711500000	711510000
chr1A	541890000	541900000	chr1B	716180000	716190000
chr1A	556810000	556820000	chr1B	713470000	713480000
chr1A	566550000	566560000	chr1B	711560000	711570000
chr1A	569960000	569970000	chr1B	714830000	714840000
chr1A	571650000	571660000	chr1B	716650000	716660000
chr1A	574990000	575000000	chr1B	718790000	718800000
chr1A	574990000	575000000	chr1B	718800000	718810000
chr1A	575000000	575010000	chr1B	718800000	718810000
chr1A	575310000	575320000	chr1B	718950000	718960000
chr1A	35980000	35990000	chr1B	726590000	726600000
chr1A	355210000	355220000	chr1B	726160000	726170000
chr1A	585690000	585700000	chr1B	723810000	723820000
chr1A	585730000	585740000	chr1B	723890000	723900000
chr1A	585740000	585750000	chr1B	723890000	723900000
chr1A	585860000	585870000	chr1B	723960000	723970000
chr1A	586390000	586400000	chr1B	724640000	724650000
chr1A	586870000	586880000	chr1B	724960000	724970000
chr1A	587430000	587440000	chr1B	725760000	725770000
chr1A	587430000	587440000	chr1B	725770000	725780000
chr1A	588490000	588500000	chr1B	726740000	726750000
chr1A	391300000	391310000	chr1B	738010000	738020000
chr1A	447890000	447900000	chr1B	738240000	738250000
chr1A	502450000	502460000	chr1B	732230000	732240000
chr1A	502450000	502460000	chr1B	732240000	732250000
chr1A	591810000	591820000	chr1B	730760000	730770000
chr1A	591820000	591830000	chr1B	730760000	730770000
chr1A	592760000	592770000	chr1B	731600000	731610000
chr1A	593830000	593840000	chr1B	732880000	732890000
chr1A	594470000	594480000	chr1B	733230000	733240000
chr1A	594480000	594490000	chr1B	733230000	733240000
chr1A	594540000	594550000	chr1B	733470000	733480000
chr1A	595040000	595050000	chr1B	734160000	734170000
chr1A	597010000	597020000	chr1B	736720000	736730000
chr1A	598970000	598980000	chr1B	739320000	739330000
chr1A	602590000	602600000	chr1B	744450000	744460000
chr1A	602610000	602620000	chr1B	744450000	744460000
chr1A	602590000	602600000	chr1B	744560000	744570000
chr1A	1950000	1960000	chr1D	500000	510000
chr1A	6780000	6790000	chr1D	3380000	3390000
chr1A	6790000	6800000	chr1D	3380000	3390000
chr1A	7840000	7850000	chr1D	5070000	5080000
chr1A	7880000	7890000	chr1D	5110000	5120000
chr1A	7870000	7880000	chr1D	5160000	5170000
chr1A	7880000	7890000	chr1D	5160000	5170000
chr1A	7890000	7900000	chr1D	5160000	5170000
chr1A	7890000	7900000	chr1D	5170000	5180000
chr1A	8980000	8990000	chr1D	6560000	6570000
chr1A	10620000	10630000	chr1D	8050000	8060000
chr1A	10620000	10630000	chr1D	8060000	8070000
chr1A	10640000	10650000	chr1D	8060000	8070000
chr1A	10750000	10760000	chr1D	8510000	8520000
chr1A	12860000	12870000	chr1D	10000000	10010000
chr1A	13000000	13010000	chr1D	10080000	10090000
chr1A	13640000	13650000	chr1D	10850000	10860000
chr1A	13640000	13650000	chr1D	10860000	10870000
chr1A	14910000	14920000	chr1D	11850000	11860000
chr1A	14920000	14930000	chr1D	11850000	11860000
chr1A	14910000	14920000	chr1D	11880000	11890000
chr1A	14930000	14940000	chr1D	12120000	12130000
chr1A	14960000	14970000	chr1D	12120000	12130000
chr1A	14960000	14970000	chr1D	12140000	12150000
chr1A	15660000	15670000	chr1D	12850000	12860000
chr1A	15770000	15780000	chr1D	13190000	13200000
chr1A	15770000	15780000	chr1D	13200000	13210000
chr1A	15780000	15790000	chr1D	13210000	13220000
chr1A	15790000	15800000	chr1D	13210000	13220000
chr1A	16350000	16360000	chr1D	14050000	14060000
chr1A	16370000	16380000	chr1D	14050000	14060000
chr1A	23070000	23080000	chr1D	11240000	11250000
chr1A	20430000	20440000	chr1D	17400000	17410000
chr1A	20930000	20940000	chr1D	18190000	18200000
chr1A	21630000	21640000	chr1D	19120000	19130000
chr1A	22100000	22110000	chr1D	19390000	19400000
chr1A	318700000	318710000	chr1D	12090000	12100000
chr1A	565830000	565840000	chr1D	18730000	18740000
chr1A	22740000	22750000	chr1D	20420000	20430000
chr1A	24620000	24630000	chr1D	22960000	22970000
chr1A	25240000	25250000	chr1D	23510000	23520000
chr1A	25450000	25460000	chr1D	23510000	23520000
chr1A	25620000	25630000	chr1D	24210000	24220000
chr1A	27910000	27920000	chr1D	25950000	25960000
chr1A	29260000	29270000	chr1D	27830000	27840000
chr1A	329160000	329170000	chr1D	22210000	22220000
chr1A	31360000	31370000	chr1D	30490000	30500000
chr1A	36400000	36410000	chr1D	35590000	35600000
chr1A	36800000	36810000	chr1D	35810000	35820000
chr1A	36810000	36820000	chr1D	35820000	35830000
chr1A	37140000	37150000	chr1D	36120000	36130000
chr1A	37150000	37160000	chr1D	36120000	36130000
chr1A	37430000	37440000	chr1D	36490000	36500000
chr1A	37430000	37440000	chr1D	36500000	36510000
chr1A	37480000	37490000	chr1D	36500000	36510000
chr1A	37630000	37640000	chr1D	36500000	36510000
chr1A	37510000	37520000	chr1D	36730000	36740000
chr1A	37630000	37640000	chr1D	36740000	36750000
chr1A	40230000	40240000	chr1D	39260000	39270000
chr1A	40230000	40240000	chr1D	39270000	39280000
chr1A	48160000	48170000	chr1D	46730000	46740000
chr1A	50210000	50220000	chr1D	48870000	48880000
chr1A	50240000	50250000	chr1D	49130000	49140000
chr1A	50250000	50260000	chr1D	49140000	49150000
chr1A	50330000	50340000	chr1D	49320000	49330000
chr1A	54440000	54450000	chr1D	53310000	53320000
chr1A	55260000	55270000	chr1D	55200000	55210000
chr1A	58270000	58280000	chr1D	57930000	57940000
chr1A	58720000	58730000	chr1D	58480000	58490000
chr1A	58710000	58720000	chr1D	58490000	58500000
chr1A	58720000	58730000	chr1D	58490000	58500000
chr1A	59680000	59690000	chr1D	59340000	59350000
chr1A	103860000	103870000	chr1D	55030000	55040000
chr1A	63650000	63660000	chr1D	63330000	63340000
chr1A	68770000	68780000	chr1D	68840000	68850000
chr1A	70480000	70490000	chr1D	69510000	69520000
chr1A	74400000	74410000	chr1D	73460000	73470000
chr1A	75550000	75560000	chr1D	74050000	74060000
chr1A	75110000	75120000	chr1D	74170000	74180000
chr1A	75110000	75120000	chr1D	74180000	74190000
chr1A	76830000	76840000	chr1D	74890000	74900000
chr1A	76830000	76840000	chr1D	74900000	74910000
chr1A	76840000	76850000	chr1D	74900000	74910000
chr1A	77140000	77150000	chr1D	75330000	75340000
chr1A	78190000	78200000	chr1D	76250000	76260000
chr1A	97640000	97650000	chr1D	78810000	78820000
chr1A	99150000	99160000	chr1D	78980000	78990000
chr1A	99130000	99140000	chr1D	78990000	79000000
chr1A	99150000	99160000	chr1D	78990000	79000000
chr1A	109580000	109590000	chr1D	77170000	77180000
chr1A	81430000	81440000	chr1D	84630000	84640000
chr1A	81430000	81440000	chr1D	85850000	85860000
chr1A	81450000	81460000	chr1D	85850000	85860000
chr1A	85800000	85810000	chr1D	88180000	88190000
chr1A	86060000	86070000	chr1D	89090000	89100000
chr1A	86070000	86080000	chr1D	89090000	89100000
chr1A	86070000	86080000	chr1D	89100000	89110000
chr1A	87690000	87700000	chr1D	90610000	90620000
chr1A	90440000	90450000	chr1D	92840000	92850000
chr1A	93620000	93630000	chr1D	97450000	97460000
chr1A	96980000	96990000	chr1D	100230000	100240000
chr1A	105760000	105770000	chr1D	100370000	100380000
chr1A	105770000	105780000	chr1D	100370000	100380000
chr1A	105140000	105150000	chr1D	101180000	101190000
chr1A	105130000	105140000	chr1D	101190000	101200000
chr1A	105130000	105140000	chr1D	101200000	101210000
chr1A	105140000	105150000	chr1D	101200000	101210000
chr1A	105130000	105140000	chr1D	101210000	101220000
chr1A	104550000	104560000	chr1D	101490000	101500000
chr1A	104230000	104240000	chr1D	101850000	101860000
chr1A	104240000	104250000	chr1D	101850000	101860000
chr1A	110860000	110870000	chr1D	107180000	107190000
chr1A	37100000	37110000	chr1D	110640000	110650000
chr1A	113740000	113750000	chr1D	109420000	109430000
chr1A	114840000	114850000	chr1D	109970000	109980000
chr1A	118910000	118920000	chr1D	111580000	111590000
chr1A	118930000	118940000	chr1D	111580000	111590000
chr1A	120170000	120180000	chr1D	112250000	112260000
chr1A	125120000	125130000	chr1D	114060000	114070000
chr1A	125990000	126000000	chr1D	114410000	114420000
chr1A	127950000	127960000	chr1D	115660000	115670000
chr1A	128870000	128880000	chr1D	116650000	116660000
chr1A	133010000	133020000	chr1D	119420000	119430000
chr1A	189550000	189560000	chr1D	128570000	128580000
chr1A	189560000	189570000	chr1D	128570000	128580000
chr1A	189560000	189570000	chr1D	128600000	128610000
chr1A	164670000	164680000	chr1D	134900000	134910000
chr1A	164680000	164690000	chr1D	134900000	134910000
chr1A	168450000	168460000	chr1D	137150000	137160000
chr1A	168460000	168470000	chr1D	137150000	137160000
chr1A	190910000	190920000	chr1D	130420000	130430000
chr1A	148530000	148540000	chr1D	142880000	142890000
chr1A	154500000	154510000	chr1D	138980000	138990000
chr1A	154510000	154520000	chr1D	138980000	138990000
chr1A	154520000	154530000	chr1D	138980000	138990000
chr1A	203280000	203290000	chr1D	148730000	148740000
chr1A	203290000	203300000	chr1D	148730000	148740000
chr1A	203290000	203300000	chr1D	148740000	148750000
chr1A	203290000	203300000	chr1D	148750000	148760000
chr1A	172820000	172830000	chr1D	156210000	156220000
chr1A	186520000	186530000	chr1D	155810000	155820000
chr1A	186530000	186540000	chr1D	155810000	155820000
chr1A	186540000	186550000	chr1D	155810000	155820000
chr1A	186560000	186570000	chr1D	155810000	155820000
chr1A	208060000	208070000	chr1D	154100000	154110000
chr1A	208050000	208060000	chr1D	154110000	154120000
chr1A	208060000	208070000	chr1D	154110000	154120000
chr1A	208060000	208070000	chr1D	154120000	154130000
chr1A	210180000	210190000	chr1D	151010000	151020000
chr1A	210160000	210170000	chr1D	151020000	151030000
chr1A	210180000	210190000	chr1D	151020000	151030000
chr1A	209480000	209490000	chr1D	153870000	153880000
chr1A	209490000	209500000	chr1D	153870000	153880000
chr1A	233420000	233430000	chr1D	158190000	158200000
chr1A	233420000	233430000	chr1D	158210000	158220000
chr1A	225000000	225010000	chr1D	165350000	165360000
chr1A	232560000	232570000	chr1D	163530000	163540000
chr1A	242620000	242630000	chr1D	159200000	159210000
chr1A	242630000	242640000	chr1D	159200000	159210000
chr1A	243510000	243520000	chr1D	159980000	159990000
chr1A	243510000	243520000	chr1D	159990000	160000000
chr1A	243520000	243530000	chr1D	159990000	160000000
chr1A	243510000	243520000	chr1D	160010000	160020000
chr1A	244390000	244400000	chr1D	164550000	164560000
chr1A	244370000	244380000	chr1D	164560000	164570000
chr1A	244390000	244400000	chr1D	164560000	164570000
chr1A	244370000	244380000	chr1D	164580000	164590000
chr1A	238810000	238820000	chr1D	167030000	167040000
chr1A	238820000	238830000	chr1D	167030000	167040000
chr1A	238810000	238820000	chr1D	167040000	167050000
chr1A	238820000	238830000	chr1D	167040000	167050000
chr1A	238790000	238800000	chr1D	167050000	167060000
chr1A	238810000	238820000	chr1D	167050000	167060000
chr1A	238820000	238830000	chr1D	167050000	167060000
chr1A	238830000	238840000	chr1D	167050000	167060000
chr1A	238840000	238850000	chr1D	167050000	167060000
chr1A	226240000	226250000	chr1D	168680000	168690000
chr1A	226850000	226860000	chr1D	175100000	175110000
chr1A	240770000	240780000	chr1D	176700000	176710000
chr1A	177840000	177850000	chr1D	182070000	182080000
chr1A	172370000	172380000	chr1D	182490000	182500000
chr1A	175320000	175330000	chr1D	186460000	186470000
chr1A	175330000	175340000	chr1D	186460000	186470000
chr1A	183110000	183120000	chr1D	178820000	178830000
chr1A	222230000	222240000	chr1D	183480000	183490000
chr1A	242930000	242940000	chr1D	181260000	181270000
chr1A	169860000	169870000	chr1D	191250000	191260000
chr1A	169870000	169880000	chr1D	191250000	191260000
chr1A	169880000	169890000	chr1D	191250000	191260000
chr1A	169890000	169900000	chr1D	191250000	191260000
chr1A	169900000	169910000	chr1D	191250000	191260000
chr1A	169880000	169890000	chr1D	191260000	191270000
chr1A	169890000	169900000	chr1D	191260000	191270000
chr1A	169900000	169910000	chr1D	191260000	191270000
chr1A	169870000	169880000	chr1D	191270000	191280000
chr1A	169880000	169890000	chr1D	191270000	191280000
chr1A	169890000	169900000	chr1D	191270000	191280000
chr1A	169900000	169910000	chr1D	191270000	191280000
chr1A	170040000	170050000	chr1D	191270000	191280000
chr1A	249620000	249630000	chr1D	194490000	194500000
chr1A	251800000	251810000	chr1D	195490000	195500000
chr1A	255990000	256000000	chr1D	197160000	197170000
chr1A	255990000	256000000	chr1D	197340000	197350000
chr1A	255990000	256000000	chr1D	197350000	197360000
chr1A	256010000	256020000	chr1D	197350000	197360000
chr1A	255990000	256000000	chr1D	197360000	197370000
chr1A	256000000	256010000	chr1D	197360000	197370000
chr1A	256010000	256020000	chr1D	197360000	197370000
chr1A	256000000	256010000	chr1D	197370000	197380000
chr1A	256020000	256030000	chr1D	197370000	197380000
chr1A	256030000	256040000	chr1D	197370000	197380000
chr1A	373590000	373600000	chr1D	188710000	188720000
chr1A	259740000	259750000	chr1D	200020000	200030000
chr1A	264210000	264220000	chr1D	202080000	202090000
chr1A	266160000	266170000	chr1D	203890000	203900000
chr1A	267650000	267660000	chr1D	204740000	204750000
chr1A	267670000	267680000	chr1D	204740000	204750000
chr1A	267650000	267660000	chr1D	204750000	204760000
chr1A	267670000	267680000	chr1D	204750000	204760000
chr1A	267650000	267660000	chr1D	204760000	204770000
chr1A	267670000	267680000	chr1D	204760000	204770000
chr1A	267680000	267690000	chr1D	204760000	204770000
chr1A	267780000	267790000	chr1D	204760000	204770000
chr1A	267670000	267680000	chr1D	204770000	204780000
chr1A	269710000	269720000	chr1D	205330000	205340000
chr1A	271270000	271280000	chr1D	206190000	206200000
chr1A	271260000	271270000	chr1D	206200000	206210000
chr1A	271270000	271280000	chr1D	206200000	206210000
chr1A	271270000	271280000	chr1D	206220000	206230000
chr1A	273480000	273490000	chr1D	206680000	206690000
chr1A	275600000	275610000	chr1D	212420000	212430000
chr1A	277420000	277430000	chr1D	213240000	213250000
chr1A	277430000	277440000	chr1D	213260000	213270000
chr1A	278040000	278050000	chr1D	213460000	213470000
chr1A	286020000	286030000	chr1D	217880000	217890000
chr1A	286530000	286540000	chr1D	217880000	217890000
chr1A	286530000	286540000	chr1D	218020000	218030000
chr1A	304050000	304060000	chr1D	209010000	209020000
chr1A	304760000	304770000	chr1D	209570000	209580000
chr1A	291110000	291120000	chr1D	220520000	220530000
chr1A	292560000	292570000	chr1D	221190000	221200000
chr1A	292560000	292570000	chr1D	221210000	221220000
chr1A	292570000	292580000	chr1D	221210000	221220000
chr1A	292560000	292570000	chr1D	221690000	221700000
chr1A	297010000	297020000	chr1D	223150000	223160000
chr1A	297360000	297370000	chr1D	223530000	223540000
chr1A	297830000	297840000	chr1D	223720000	223730000
chr1A	301370000	301380000	chr1D	225870000	225880000
chr1A	301240000	301250000	chr1D	226230000	226240000
chr1A	301250000	301260000	chr1D	226230000	226240000
chr1A	301240000	301250000	chr1D	226240000	226250000
chr1A	301250000	301260000	chr1D	226240000	226250000
chr1A	302180000	302190000	chr1D	227270000	227280000
chr1A	302190000	302200000	chr1D	227270000	227280000
chr1A	303810000	303820000	chr1D	228550000	228560000
chr1A	304050000	304060000	chr1D	228670000	228680000
chr1A	305500000	305510000	chr1D	229640000	229650000
chr1A	305510000	305520000	chr1D	229640000	229650000
chr1A	327350000	327360000	chr1D	231880000	231890000
chr1A	322750000	322760000	chr1D	234800000	234810000
chr1A	318480000	318490000	chr1D	237210000	237220000
chr1A	327360000	327370000	chr1D	231880000	231890000
chr1A	310490000	310500000	chr1D	238980000	238990000
chr1A	312850000	312860000	chr1D	241070000	241080000
chr1A	313720000	313730000	chr1D	241530000	241540000
chr1A	313730000	313740000	chr1D	241530000	241540000
chr1A	314070000	314080000	chr1D	241530000	241540000
chr1A	315040000	315050000	chr1D	242170000	242180000
chr1A	315050000	315060000	chr1D	242170000	242180000
chr1A	315050000	315060000	chr1D	242180000	242190000
chr1A	308790000	308800000	chr1D	248270000	248280000
chr1A	308310000	308320000	chr1D	248500000	248510000
chr1A	307780000	307790000	chr1D	249100000	249110000
chr1A	329370000	329380000	chr1D	251350000	251360000
chr1A	329380000	329390000	chr1D	251350000	251360000
chr1A	329380000	329390000	chr1D	251360000	251370000
chr1A	330320000	330330000	chr1D	252220000	252230000
chr1A	330320000	330330000	chr1D	252230000	252240000
chr1A	330320000	330330000	chr1D	252240000	252250000
chr1A	331360000	331370000	chr1D	252900000	252910000
chr1A	333820000	333830000	chr1D	254110000	254120000
chr1A	333810000	333820000	chr1D	254120000	254130000
chr1A	333820000	333830000	chr1D	254130000	254140000
chr1A	334550000	334560000	chr1D	254440000	254450000
chr1A	335000000	335010000	chr1D	255520000	255530000
chr1A	335000000	335010000	chr1D	255540000	255550000
chr1A	337100000	337110000	chr1D	256750000	256760000
chr1A	337980000	337990000	chr1D	256750000	256760000
chr1A	337650000	337660000	chr1D	257040000	257050000
chr1A	333640000	333650000	chr1D	266560000	266570000
chr1A	344340000	344350000	chr1D	268480000	268490000
chr1A	343800000	343810000	chr1D	268680000	268690000
chr1A	343820000	343830000	chr1D	268680000	268690000
chr1A	343800000	343810000	chr1D	268690000	268700000
chr1A	343250000	343260000	chr1D	268880000	268890000
chr1A	352510000	352520000	chr1D	270910000	270920000
chr1A	353380000	353390000	chr1D	273210000	273220000
chr1A	356590000	356600000	chr1D	276320000	276330000
chr1A	357670000	357680000	chr1D	277720000	277730000
chr1A	357670000	357680000	chr1D	277730000	277740000
chr1A	358970000	358980000	chr1D	278560000	278570000
chr1A	358950000	358960000	chr1D	278570000	278580000
chr1A	358960000	358970000	chr1D	278570000	278580000
chr1A	361050000	361060000	chr1D	281480000	281490000
chr1A	363270000	363280000	chr1D	283530000	283540000
chr1A	363280000	363290000	chr1D	283530000	283540000
chr1A	363290000	363300000	chr1D	283530000	283540000
chr1A	363300000	363310000	chr1D	283530000	283540000
chr1A	363280000	363290000	chr1D	283540000	283550000
chr1A	363290000	363300000	chr1D	283540000	283550000
chr1A	364740000	364750000	chr1D	285560000	285570000
chr1A	364740000	364750000	chr1D	285570000	285580000
chr1A	365420000	365430000	chr1D	285970000	285980000
chr1A	365970000	365980000	chr1D	286710000	286720000
chr1A	365980000	365990000	chr1D	286710000	286720000
chr1A	365990000	366000000	chr1D	286710000	286720000
chr1A	365970000	365980000	chr1D	286720000	286730000
chr1A	366680000	366690000	chr1D	287650000	287660000
chr1A	366680000	366690000	chr1D	287660000	287670000
chr1A	370290000	370300000	chr1D	290760000	290770000
chr1A	372990000	373000000	chr1D	293420000	293430000
chr1A	372990000	373000000	chr1D	293440000	293450000
chr1A	377940000	377950000	chr1D	297780000	297790000
chr1A	378370000	378380000	chr1D	298420000	298430000
chr1A	382020000	382030000	chr1D	300730000	300740000
chr1A	384890000	384900000	chr1D	302760000	302770000
chr1A	384900000	384910000	chr1D	302760000	302770000
chr1A	384890000	384900000	chr1D	302770000	302780000
chr1A	384900000	384910000	chr1D	302770000	302780000
chr1A	384910000	384920000	chr1D	302770000	302780000
chr1A	385880000	385890000	chr1D	303910000	303920000
chr1A	385870000	385880000	chr1D	304220000	304230000
chr1A	389760000	389770000	chr1D	304850000	304860000
chr1A	389750000	389760000	chr1D	304860000	304870000
chr1A	389760000	389770000	chr1D	304870000	304880000
chr1A	389770000	389780000	chr1D	304880000	304890000
chr1A	390100000	390110000	chr1D	304880000	304890000
chr1A	389770000	389780000	chr1D	304900000	304910000
chr1A	390100000	390110000	chr1D	306080000	306090000
chr1A	392400000	392410000	chr1D	307380000	307390000
chr1A	392410000	392420000	chr1D	307380000	307390000
chr1A	393630000	393640000	chr1D	308470000	308480000
chr1A	394170000	394180000	chr1D	309130000	309140000
chr1A	395030000	395040000	chr1D	309250000	309260000
chr1A	395830000	395840000	chr1D	310060000	310070000
chr1A	396500000	396510000	chr1D	310390000	310400000
chr1A	397220000	397230000	chr1D	310880000	310890000
chr1A	397220000	397230000	chr1D	310890000	310900000
chr1A	397220000	397230000	chr1D	311260000	311270000
chr1A	397330000	397340000	chr1D	311260000	311270000
chr1A	398530000	398540000	chr1D	312040000	312050000
chr1A	398530000	398540000	chr1D	312050000	312060000
chr1A	398540000	398550000	chr1D	312050000	312060000
chr1A	399080000	399090000	chr1D	312050000	312060000
chr1A	399090000	399100000	chr1D	312050000	312060000
chr1A	398530000	398540000	chr1D	312060000	312070000
chr1A	398530000	398540000	chr1D	312070000	312080000
chr1A	400150000	400160000	chr1D	313490000	313500000
chr1A	402660000	402670000	chr1D	315700000	315710000
chr1A	402670000	402680000	chr1D	315700000	315710000
chr1A	402980000	402990000	chr1D	316540000	316550000
chr1A	403580000	403590000	chr1D	316560000	316570000
chr1A	403580000	403590000	chr1D	316570000	316580000
chr1A	403600000	403610000	chr1D	316570000	316580000
chr1A	403880000	403890000	chr1D	316800000	316810000
chr1A	403910000	403920000	chr1D	316850000	316860000
chr1A	404920000	404930000	chr1D	317790000	317800000
chr1A	404920000	404930000	chr1D	317800000	317810000
chr1A	404920000	404930000	chr1D	317840000	317850000
chr1A	406970000	406980000	chr1D	319210000	319220000
chr1A	406960000	406970000	chr1D	319220000	319230000
chr1A	406930000	406940000	chr1D	319230000	319240000
chr1A	406960000	406970000	chr1D	319230000	319240000
chr1A	406970000	406980000	chr1D	319230000	319240000
chr1A	406980000	406990000	chr1D	319230000	319240000
chr1A	406970000	406980000	chr1D	319240000	319250000
chr1A	406950000	406960000	chr1D	319260000	319270000
chr1A	408130000	408140000	chr1D	320140000	320150000
chr1A	408110000	408120000	chr1D	320160000	320170000
chr1A	408120000	408130000	chr1D	320160000	320170000
chr1A	408130000	408140000	chr1D	320160000	320170000
chr1A	408200000	408210000	chr1D	320160000	320170000
chr1A	411630000	411640000	chr1D	322010000	322020000
chr1A	411640000	411650000	chr1D	322010000	322020000
chr1A	411490000	411500000	chr1D	322220000	322230000
chr1A	411500000	411510000	chr1D	322220000	322230000
chr1A	432690000	432700000	chr1D	325810000	325820000
chr1A	432700000	432710000	chr1D	325810000	325820000
chr1A	422380000	422390000	chr1D	328090000	328100000
chr1A	422390000	422400000	chr1D	328100000	328110000
chr1A	425590000	425600000	chr1D	328400000	328410000
chr1A	425590000	425600000	chr1D	328410000	328420000
chr1A	425600000	425610000	chr1D	328410000	328420000
chr1A	425590000	425600000	chr1D	328420000	328430000
chr1A	428610000	428620000	chr1D	327380000	327390000
chr1A	428620000	428630000	chr1D	327380000	327390000
chr1A	435050000	435060000	chr1D	330850000	330860000
chr1A	435800000	435810000	chr1D	331740000	331750000
chr1A	437280000	437290000	chr1D	333260000	333270000
chr1A	437710000	437720000	chr1D	333900000	333910000
chr1A	439060000	439070000	chr1D	334670000	334680000
chr1A	439360000	439370000	chr1D	334990000	335000000
chr1A	440760000	440770000	chr1D	336040000	336050000
chr1A	443230000	443240000	chr1D	338540000	338550000
chr1A	443240000	443250000	chr1D	338540000	338550000
chr1A	445480000	445490000	chr1D	340390000	340400000
chr1A	446430000	446440000	chr1D	340890000	340900000
chr1A	446810000	446820000	chr1D	341140000	341150000
chr1A	446820000	446830000	chr1D	341140000	341150000
chr1A	448610000	448620000	chr1D	342690000	342700000
chr1A	448610000	448620000	chr1D	342700000	342710000
chr1A	448620000	448630000	chr1D	342700000	342710000
chr1A	448620000	448630000	chr1D	342710000	342720000
chr1A	451010000	451020000	chr1D	345430000	345440000
chr1A	451320000	451330000	chr1D	345430000	345440000
chr1A	451320000	451330000	chr1D	345440000	345450000
chr1A	451390000	451400000	chr1D	345950000	345960000
chr1A	189210000	189220000	chr1D	356800000	356810000
chr1A	453090000	453100000	chr1D	347300000	347310000
chr1A	455870000	455880000	chr1D	349290000	349300000
chr1A	455870000	455880000	chr1D	349300000	349310000
chr1A	456920000	456930000	chr1D	349870000	349880000
chr1A	458240000	458250000	chr1D	351840000	351850000
chr1A	467320000	467330000	chr1D	361860000	361870000
chr1A	439610000	439620000	chr1D	374210000	374220000
chr1A	477910000	477920000	chr1D	373020000	373030000
chr1A	479820000	479830000	chr1D	374180000	374190000
chr1A	479980000	479990000	chr1D	374550000	374560000
chr1A	479990000	480000000	chr1D	374550000	374560000
chr1A	481940000	481950000	chr1D	376420000	376430000
chr1A	481940000	481950000	chr1D	376450000	376460000
chr1A	482990000	483000000	chr1D	378390000	378400000
chr1A	483610000	483620000	chr1D	378540000	378550000
chr1A	485860000	485870000	chr1D	379460000	379470000
chr1A	488040000	488050000	chr1D	381600000	381610000
chr1A	491750000	491760000	chr1D	386310000	386320000
chr1A	493070000	493080000	chr1D	387560000	387570000
chr1A	494350000	494360000	chr1D	388990000	389000000
chr1A	495330000	495340000	chr1D	390160000	390170000
chr1A	496300000	496310000	chr1D	393180000	393190000
chr1A	501910000	501920000	chr1D	393870000	393880000
chr1A	500230000	500240000	chr1D	396280000	396290000
chr1A	499130000	499140000	chr1D	396890000	396900000
chr1A	498060000	498070000	chr1D	398500000	398510000
chr1A	506170000	506180000	chr1D	406050000	406060000
chr1A	507420000	507430000	chr1D	406750000	406760000
chr1A	507610000	507620000	chr1D	406970000	406980000
chr1A	507620000	507630000	chr1D	406970000	406980000
chr1A	508890000	508900000	chr1D	408410000	408420000
chr1A	513360000	513370000	chr1D	412450000	412460000
chr1A	513380000	513390000	chr1D	412450000	412460000
chr1A	513600000	513610000	chr1D	412640000	412650000
chr1A	513600000	513610000	chr1D	412910000	412920000
chr1A	514650000	514660000	chr1D	413620000	413630000
chr1A	514640000	514650000	chr1D	413630000	413640000
chr1A	514650000	514660000	chr1D	413630000	413640000
chr1A	514650000	514660000	chr1D	413880000	413890000
chr1A	516190000	516200000	chr1D	414700000	414710000
chr1A	516200000	516210000	chr1D	414700000	414710000
chr1A	516200000	516210000	chr1D	414710000	414720000
chr1A	516400000	516410000	chr1D	414730000	414740000
chr1A	516660000	516670000	chr1D	415190000	415200000
chr1A	517530000	517540000	chr1D	415780000	415790000
chr1A	517630000	517640000	chr1D	415870000	415880000
chr1A	517570000	517580000	chr1D	415890000	415900000
chr1A	518100000	518110000	chr1D	416170000	416180000
chr1A	518110000	518120000	chr1D	416170000	416180000
chr1A	518110000	518120000	chr1D	416180000	416190000
chr1A	520890000	520900000	chr1D	418520000	418530000
chr1A	522010000	522020000	chr1D	419780000	419790000
chr1A	525580000	525590000	chr1D	424320000	424330000
chr1A	526300000	526310000	chr1D	425340000	425350000
chr1A	526210000	526220000	chr1D	425590000	425600000
chr1A	526290000	526300000	chr1D	425590000	425600000
chr1A	526300000	526310000	chr1D	425590000	425600000
chr1A	526310000	526320000	chr1D	425590000	425600000
chr1A	526320000	526330000	chr1D	425590000	425600000
chr1A	526290000	526300000	chr1D	425600000	425610000
chr1A	526300000	526310000	chr1D	425600000	425610000
chr1A	526310000	526320000	chr1D	425600000	425610000
chr1A	526320000	526330000	chr1D	425600000	425610000
chr1A	526300000	526310000	chr1D	425610000	425620000
chr1A	526310000	526320000	chr1D	425610000	425620000
chr1A	526320000	526330000	chr1D	425610000	425620000
chr1A	526870000	526880000	chr1D	425610000	425620000
chr1A	527480000	527490000	chr1D	426560000	426570000
chr1A	527480000	527490000	chr1D	426570000	426580000
chr1A	528560000	528570000	chr1D	427230000	427240000
chr1A	528620000	528630000	chr1D	427240000	427250000
chr1A	528800000	528810000	chr1D	428070000	428080000
chr1A	529550000	529560000	chr1D	428900000	428910000
chr1A	529550000	529560000	chr1D	428910000	428920000
chr1A	535450000	535460000	chr1D	433080000	433090000
chr1A	536250000	536260000	chr1D	433800000	433810000
chr1A	536360000	536370000	chr1D	433850000	433860000
chr1A	536370000	536380000	chr1D	433850000	433860000
chr1A	536900000	536910000	chr1D	433950000	433960000
chr1A	536910000	536920000	chr1D	433950000	433960000
chr1A	538470000	538480000	chr1D	435200000	435210000
chr1A	538480000	538490000	chr1D	435200000	435210000
chr1A	538480000	538490000	chr1D	435210000	435220000
chr1A	539820000	539830000	chr1D	436610000	436620000
chr1A	541680000	541690000	chr1D	439210000	439220000
chr1A	542740000	542750000	chr1D	440910000	440920000
chr1A	542760000	542770000	chr1D	440910000	440920000
chr1A	544650000	544660000	chr1D	445310000	445320000
chr1A	546280000	546290000	chr1D	442990000	443000000
chr1A	548400000	548410000	chr1D	447570000	447580000
chr1A	548660000	548670000	chr1D	448260000	448270000
chr1A	548670000	548680000	chr1D	448260000	448270000
chr1A	548660000	548670000	chr1D	448270000	448280000
chr1A	548670000	548680000	chr1D	448270000	448280000
chr1A	549810000	549820000	chr1D	448590000	448600000
chr1A	550730000	550740000	chr1D	449920000	449930000
chr1A	550730000	550740000	chr1D	449930000	449940000
chr1A	550760000	550770000	chr1D	449930000	449940000
chr1A	553520000	553530000	chr1D	453360000	453370000
chr1A	553710000	553720000	chr1D	453470000	453480000
chr1A	554460000	554470000	chr1D	454900000	454910000
chr1A	554470000	554480000	chr1D	454900000	454910000
chr1A	554470000	554480000	chr1D	454910000	454920000
chr1A	554490000	554500000	chr1D	454920000	454930000
chr1A	554560000	554570000	chr1D	455150000	455160000
chr1A	549060000	549070000	chr1D	465970000	465980000
chr1A	549040000	549050000	chr1D	465980000	465990000
chr1A	549060000	549070000	chr1D	465980000	465990000
chr1A	549070000	549080000	chr1D	465980000	465990000
chr1A	549080000	549090000	chr1D	465980000	465990000
chr1A	579170000	579180000	chr1D	461230000	461240000
chr1A	578700000	578710000	chr1D	461700000	461710000
chr1A	578700000	578710000	chr1D	461710000	461720000
chr1A	578120000	578130000	chr1D	462320000	462330000
chr1A	577060000	577070000	chr1D	464360000	464370000
chr1A	577730000	577740000	chr1D	465710000	465720000
chr1A	557880000	557890000	chr1D	466860000	466870000
chr1A	557880000	557890000	chr1D	466870000	466880000
chr1A	559020000	559030000	chr1D	467600000	467610000
chr1A	563070000	563080000	chr1D	470890000	470900000
chr1A	563520000	563530000	chr1D	471400000	471410000
chr1A	564180000	564190000	chr1D	472070000	472080000
chr1A	564220000	564230000	chr1D	472070000	472080000
chr1A	564220000	564230000	chr1D	472080000	472090000
chr1A	566560000	566570000	chr1D	473680000	473690000
chr1A	566560000	566570000	chr1D	473690000	473700000
chr1A	566880000	566890000	chr1D	473900000	473910000
chr1A	566890000	566900000	chr1D	473900000	473910000
chr1A	567910000	567920000	chr1D	474280000	474290000
chr1A	567980000	567990000	chr1D	474370000	474380000
chr1A	568580000	568590000	chr1D	474690000	474700000
chr1A	568580000	568590000	chr1D	474830000	474840000
chr1A	569900000	569910000	chr1D	475500000	475510000
chr1A	569920000	569930000	chr1D	475500000	475510000
chr1A	569930000	569940000	chr1D	475500000	475510000
chr1A	569960000	569970000	chr1D	475640000	475650000
chr1A	569970000	569980000	chr1D	475640000	475650000
chr1A	570790000	570800000	chr1D	476370000	476380000
chr1A	571650000	571660000	chr1D	477000000	477010000
chr1A	571960000	571970000	chr1D	477100000	477110000
chr1A	574990000	575000000	chr1D	478640000	478650000
chr1A	575310000	575320000	chr1D	478880000	478890000
chr1A	583770000	583780000	chr1D	480330000	480340000
chr1A	585860000	585870000	chr1D	482250000	482260000
chr1A	585880000	585890000	chr1D	482250000	482260000
chr1A	585860000	585870000	chr1D	482260000	482270000
chr1A	586390000	586400000	chr1D	482790000	482800000
chr1A	586390000	586400000	chr1D	482800000	482810000
chr1A	586740000	586750000	chr1D	482980000	482990000
chr1A	586870000	586880000	chr1D	483090000	483100000
chr1A	587050000	587060000	chr1D	483150000	483160000
chr1A	587430000	587440000	chr1D	483810000	483820000
chr1A	588400000	588410000	chr1D	484640000	484650000
chr1A	588430000	588440000	chr1D	484640000	484650000
chr1A	588490000	588500000	chr1D	484640000	484650000
chr1A	588600000	588610000	chr1D	484740000	484750000
chr1A	590340000	590350000	chr1D	486130000	486140000
chr1A	591820000	591830000	chr1D	487250000	487260000
chr1A	591820000	591830000	chr1D	487260000	487270000
chr1A	591820000	591830000	chr1D	487270000	487280000
chr1A	592470000	592480000	chr1D	487710000	487720000
chr1A	593460000	593470000	chr1D	488550000	488560000
chr1A	594310000	594320000	chr1D	489070000	489080000
chr1A	594450000	594460000	chr1D	489160000	489170000
chr1A	594470000	594480000	chr1D	489160000	489170000
chr1A	594530000	594540000	chr1D	489330000	489340000
chr1A	595710000	595720000	chr1D	490540000	490550000
chr1A	595710000	595720000	chr1D	490560000	490570000
chr1A	596980000	596990000	chr1D	491220000	491230000
chr1A	599780000	599790000	chr1D	494380000	494390000
chr1A	601040000	601050000	chr1D	495530000	495540000
chr1A	601240000	601250000	chr1D	495760000	495770000
chr1A	601240000	601250000	chr1D	495770000	495780000
chr1A	601640000	601650000	chr1D	495970000	495980000
chr1A	25180000	25190000	chr1D	497450000	497460000
chr1A	601650000	601660000	chr1D	496000000	496010000
chr1A	601660000	601670000	chr1D	496000000	496010000
chr1A	602590000	602600000	chr1D	497150000	497160000
chr1A	602610000	602620000	chr1D	497150000	497160000
chr1A	1650000	1660000	chr2A	7110000	7120000
chr1A	1660000	1670000	chr2A	7110000	7120000
chr1A	13330000	13340000	chr2A	7140000	7150000
chr1A	513230000	513240000	chr2A	6260000	6270000
chr1A	513230000	513240000	chr2A	6280000	6290000
chr1A	544110000	544120000	chr2A	1360000	1370000
chr1A	542890000	542900000	chr2A	3290000	3300000
chr1A	554110000	554120000	chr2A	6390000	6400000
chr1A	572100000	572110000	chr2A	2820000	2830000
chr1A	584740000	584750000	chr2A	6260000	6270000
chr1A	1660000	1670000	chr2A	19280000	19290000
chr1A	3820000	3830000	chr2A	19280000	19290000
chr1A	41820000	41830000	chr2A	11880000	11890000
chr1A	75370000	75380000	chr2A	13540000	13550000
chr1A	75370000	75380000	chr2A	13560000	13570000
chr1A	455980000	455990000	chr2A	16070000	16080000
chr1A	340900000	340910000	chr2A	23330000	23340000
chr1A	512320000	512330000	chr2A	25290000	25300000
chr1A	544510000	544520000	chr2A	26270000	26280000
chr1A	563290000	563300000	chr2A	22340000	22350000
chr1A	13030000	13040000	chr2A	37620000	37630000
chr1A	188000000	188010000	chr2A	30150000	30160000
chr1A	283110000	283120000	chr2A	36050000	36060000
chr1A	563850000	563860000	chr2A	38480000	38490000
chr1A	31310000	31320000	chr2A	42850000	42860000
chr1A	596150000	596160000	chr2A	41080000	41090000
chr1A	231540000	231550000	chr2A	51230000	51240000
chr1A	284720000	284730000	chr2A	56700000	56710000
chr1A	284730000	284740000	chr2A	56700000	56710000
chr1A	24100000	24110000	chr2A	66000000	66010000
chr1A	32610000	32620000	chr2A	61240000	61250000
chr1A	32630000	32640000	chr2A	61240000	61250000
chr1A	32640000	32650000	chr2A	61240000	61250000
chr1A	45340000	45350000	chr2A	65860000	65870000
chr1A	157350000	157360000	chr2A	67130000	67140000
chr1A	369130000	369140000	chr2A	67860000	67870000
chr1A	589900000	589910000	chr2A	60810000	60820000
chr1A	244370000	244380000	chr2A	74360000	74370000
chr1A	244390000	244400000	chr2A	74360000	74370000
chr1A	328780000	328790000	chr2A	70000000	70010000
chr1A	571010000	571020000	chr2A	70860000	70870000
chr1A	89520000	89530000	chr2A	83560000	83570000
chr1A	121040000	121050000	chr2A	81800000	81810000
chr1A	121040000	121050000	chr2A	81810000	81820000
chr1A	524400000	524410000	chr2A	81520000	81530000
chr1A	540490000	540500000	chr2A	87020000	87030000
chr1A	540490000	540500000	chr2A	87030000	87040000
chr1A	571400000	571410000	chr2A	81030000	81040000
chr1A	571420000	571430000	chr2A	81030000	81040000
chr1A	571400000	571410000	chr2A	81040000	81050000
chr1A	579840000	579850000	chr2A	80870000	80880000
chr1A	201660000	201670000	chr2A	92550000	92560000
chr1A	308220000	308230000	chr2A	100930000	100940000
chr1A	398340000	398350000	chr2A	106910000	106920000
chr1A	457910000	457920000	chr2A	101340000	101350000
chr1A	342840000	342850000	chr2A	111950000	111960000
chr1A	342850000	342860000	chr2A	111950000	111960000
chr1A	342880000	342890000	chr2A	111950000	111960000
chr1A	451340000	451350000	chr2A	119470000	119480000
chr1A	31960000	31970000	chr2A	124630000	124640000
chr1A	141650000	141660000	chr2A	119770000	119780000
chr1A	284770000	284780000	chr2A	121400000	121410000
chr1A	391250000	391260000	chr2A	136880000	136890000
chr1A	513120000	513130000	chr2A	137190000	137200000
chr1A	513120000	513130000	chr2A	137200000	137210000
chr1A	24750000	24760000	chr2A	144230000	144240000
chr1A	95600000	95610000	chr2A	155010000	155020000
chr1A	241000000	241010000	chr2A	151780000	151790000
chr1A	439290000	439300000	chr2A	157110000	157120000
chr1A	529360000	529370000	chr2A	158860000	158870000
chr1A	64800000	64810000	chr2A	165500000	165510000
chr1A	141380000	141390000	chr2A	169470000	169480000
chr1A	26720000	26730000	chr2A	186020000	186030000
chr1A	318730000	318740000	chr2A	180660000	180670000
chr1A	538990000	539000000	chr2A	180450000	180460000
chr1A	373960000	373970000	chr2A	198810000	198820000
chr1A	545580000	545590000	chr2A	195650000	195660000
chr1A	24060000	24070000	chr2A	200690000	200700000
chr1A	43660000	43670000	chr2A	207850000	207860000
chr1A	43660000	43670000	chr2A	207860000	207870000
chr1A	43660000	43670000	chr2A	207890000	207900000
chr1A	162910000	162920000	chr2A	202540000	202550000
chr1A	269670000	269680000	chr2A	201800000	201810000
chr1A	269670000	269680000	chr2A	201830000	201840000
chr1A	389110000	389120000	chr2A	203050000	203060000
chr1A	196520000	196530000	chr2A	221920000	221930000
chr1A	287490000	287500000	chr2A	224630000	224640000
chr1A	314160000	314170000	chr2A	219600000	219610000
chr1A	314170000	314180000	chr2A	219600000	219610000
chr1A	314180000	314190000	chr2A	219600000	219610000
chr1A	413170000	413180000	chr2A	226330000	226340000
chr1A	113360000	113370000	chr2A	231010000	231020000
chr1A	302990000	303000000	chr2A	246670000	246680000
chr1A	342930000	342940000	chr2A	245960000	245970000
chr1A	567550000	567560000	chr2A	241380000	241390000
chr1A	240020000	240030000	chr2A	250040000	250050000
chr1A	195630000	195640000	chr2A	279410000	279420000
chr1A	279980000	279990000	chr2A	276590000	276600000
chr1A	33350000	33360000	chr2A	283330000	283340000
chr1A	182570000	182580000	chr2A	291800000	291810000
chr1A	587690000	587700000	chr2A	290730000	290740000
chr1A	72710000	72720000	chr2A	316000000	316010000
chr1A	183140000	183150000	chr2A	320370000	320380000
chr1A	213340000	213350000	chr2A	321580000	321590000
chr1A	226050000	226060000	chr2A	321120000	321130000
chr1A	232290000	232300000	chr2A	321450000	321460000
chr1A	567610000	567620000	chr2A	321480000	321490000
chr1A	107140000	107150000	chr2A	355650000	355660000
chr1A	140130000	140140000	chr2A	357610000	357620000
chr1A	150480000	150490000	chr2A	353060000	353070000
chr1A	143520000	143530000	chr2A	368170000	368180000
chr1A	529930000	529940000	chr2A	359580000	359590000
chr1A	303850000	303860000	chr2A	374490000	374500000
chr1A	190400000	190410000	chr2A	388680000	388690000
chr1A	314910000	314920000	chr2A	387170000	387180000
chr1A	404030000	404040000	chr2A	384580000	384590000
chr1A	490020000	490030000	chr2A	383990000	384000000
chr1A	501640000	501650000	chr2A	380120000	380130000
chr1A	600140000	600150000	chr2A	392360000	392370000
chr1A	600150000	600160000	chr2A	392360000	392370000
chr1A	600150000	600160000	chr2A	392380000	392390000
chr1A	70660000	70670000	chr2A	416680000	416690000
chr1A	601020000	601030000	chr2A	412600000	412610000
chr1A	275370000	275380000	chr2A	425450000	425460000
chr1A	275390000	275400000	chr2A	425450000	425460000
chr1A	253220000	253230000	chr2A	429490000	429500000
chr1A	253260000	253270000	chr2A	431800000	431810000
chr1A	8850000	8860000	chr2A	442540000	442550000
chr1A	530560000	530570000	chr2A	440140000	440150000
chr1A	164380000	164390000	chr2A	452350000	452360000
chr1A	164380000	164390000	chr2A	452370000	452380000
chr1A	459500000	459510000	chr2A	453330000	453340000
chr1A	469410000	469420000	chr2A	455730000	455740000
chr1A	121130000	121140000	chr2A	462550000	462560000
chr1A	29390000	29400000	chr2A	474060000	474070000
chr1A	403410000	403420000	chr2A	471220000	471230000
chr1A	123290000	123300000	chr2A	489160000	489170000
chr1A	124250000	124260000	chr2A	507570000	507580000
chr1A	61120000	61130000	chr2A	512430000	512440000
chr1A	312610000	312620000	chr2A	520180000	520190000
chr1A	312620000	312630000	chr2A	520180000	520190000
chr1A	346100000	346110000	chr2A	519830000	519840000
chr1A	516590000	516600000	chr2A	524380000	524390000
chr1A	545250000	545260000	chr2A	523780000	523790000
chr1A	570690000	570700000	chr2A	524270000	524280000
chr1A	476640000	476650000	chr2A	538550000	538560000
chr1A	501660000	501670000	chr2A	534440000	534450000
chr1A	408930000	408940000	chr2A	539980000	539990000
chr1A	382410000	382420000	chr2A	555750000	555760000
chr1A	486810000	486820000	chr2A	556620000	556630000
chr1A	549850000	549860000	chr2A	556840000	556850000
chr1A	573600000	573610000	chr2A	551060000	551070000
chr1A	573600000	573610000	chr2A	551070000	551080000
chr1A	104650000	104660000	chr2A	558920000	558930000
chr1A	541750000	541760000	chr2A	563990000	564000000
chr1A	255630000	255640000	chr2A	569200000	569210000
chr1A	336780000	336790000	chr2A	576980000	576990000
chr1A	381490000	381500000	chr2A	571530000	571540000
chr1A	461220000	461230000	chr2A	576630000	576640000
chr1A	503990000	504000000	chr2A	576750000	576760000
chr1A	305530000	305540000	chr2A	580100000	580110000
chr1A	370860000	370870000	chr2A	585620000	585630000
chr1A	371340000	371350000	chr2A	585620000	585630000
chr1A	371370000	371380000	chr2A	585620000	585630000
chr1A	533000000	533010000	chr2A	588680000	588690000
chr1A	48930000	48940000	chr2A	594420000	594430000
chr1A	124920000	124930000	chr2A	595780000	595790000
chr1A	189510000	189520000	chr2A	593470000	593480000
chr1A	601830000	601840000	chr2A	592480000	592490000
chr1A	601840000	601850000	chr2A	592480000	592490000
chr1A	601830000	601840000	chr2A	592490000	592500000
chr1A	69860000	69870000	chr2A	605260000	605270000
chr1A	498770000	498780000	chr2A	602570000	602580000
chr1A	548190000	548200000	chr2A	603250000	603260000
chr1A	13820000	13830000	chr2A	608970000	608980000
chr1A	13830000	13840000	chr2A	608970000	608980000
chr1A	122160000	122170000	chr2A	617330000	617340000
chr1A	187000000	187010000	chr2A	609440000	609450000
chr1A	352630000	352640000	chr2A	615350000	615360000
chr1A	370610000	370620000	chr2A	617720000	617730000
chr1A	426460000	426470000	chr2A	612970000	612980000
chr1A	591350000	591360000	chr2A	608920000	608930000
chr1A	601180000	601190000	chr2A	609840000	609850000
chr1A	601180000	601190000	chr2A	609850000	609860000
chr1A	303720000	303730000	chr2A	623730000	623740000
chr1A	330650000	330660000	chr2A	628110000	628120000
chr1A	373450000	373460000	chr2A	624590000	624600000
chr1A	86100000	86110000	chr2A	635540000	635550000
chr1A	307260000	307270000	chr2A	630330000	630340000
chr1A	390090000	390100000	chr2A	633100000	633110000
chr1A	439290000	439300000	chr2A	634950000	634960000
chr1A	145680000	145690000	chr2A	640080000	640090000
chr1A	317550000	317560000	chr2A	640170000	640180000
chr1A	343970000	343980000	chr2A	641630000	641640000
chr1A	576390000	576400000	chr2A	645180000	645190000
chr1A	124010000	124020000	chr2A	653630000	653640000
chr1A	250210000	250220000	chr2A	655160000	655170000
chr1A	466150000	466160000	chr2A	657100000	657110000
chr1A	467680000	467690000	chr2A	658200000	658210000
chr1A	122330000	122340000	chr2A	663810000	663820000
chr1A	471670000	471680000	chr2A	663530000	663540000
chr1A	490990000	491000000	chr2A	659720000	659730000
chr1A	491000000	491010000	chr2A	659720000	659730000
chr1A	582200000	582210000	chr2A	668550000	668560000
chr1A	244520000	244530000	chr2A	675610000	675620000
chr1A	339540000	339550000	chr2A	668950000	668960000
chr1A	339550000	339560000	chr2A	668950000	668960000
chr1A	400950000	400960000	chr2A	672900000	672910000
chr1A	400960000	400970000	chr2A	672900000	672910000
chr1A	475990000	476000000	chr2A	673810000	673820000
chr1A	600130000	600140000	chr2A	672770000	672780000
chr1A	261360000	261370000	chr2A	681120000	681130000
chr1A	331250000	331260000	chr2A	681950000	681960000
chr1A	405440000	405450000	chr2A	679050000	679060000
chr1A	401980000	401990000	chr2A	685600000	685610000
chr1A	570820000	570830000	chr2A	680740000	680750000
chr1A	373620000	373630000	chr2A	692190000	692200000
chr1A	566880000	566890000	chr2A	697300000	697310000
chr1A	108870000	108880000	chr2A	705070000	705080000
chr1A	155690000	155700000	chr2A	707000000	707010000
chr1A	125260000	125270000	chr2A	718280000	718290000
chr1A	568700000	568710000	chr2A	713530000	713540000
chr1A	64800000	64810000	chr2A	720010000	720020000
chr1A	64800000	64810000	chr2A	720040000	720050000
chr1A	315400000	315410000	chr2A	725680000	725690000
chr1A	386440000	386450000	chr2A	726170000	726180000
chr1A	564300000	564310000	chr2A	721510000	721520000
chr1A	598100000	598110000	chr2A	721330000	721340000
chr1A	105250000	105260000	chr2A	737210000	737220000
chr1A	416160000	416170000	chr2A	732310000	732320000
chr1A	590690000	590700000	chr2A	744890000	744900000
chr1A	34160000	34170000	chr2A	756130000	756140000
chr1A	35260000	35270000	chr2A	756210000	756220000
chr1A	138760000	138770000	chr2A	749600000	749610000
chr1A	490990000	491000000	chr2A	754510000	754520000
chr1A	497280000	497290000	chr2A	757910000	757920000
chr1A	497280000	497290000	chr2A	758040000	758050000
chr1A	497290000	497300000	chr2A	758040000	758050000
chr1A	497280000	497290000	chr2A	758050000	758060000
chr1A	497290000	497300000	chr2A	758050000	758060000
chr1A	578360000	578370000	chr2A	751140000	751150000
chr1A	578360000	578370000	chr2A	751170000	751180000
chr1A	400240000	400250000	chr2A	762370000	762380000
chr1A	552980000	552990000	chr2A	765310000	765320000
chr1A	585980000	585990000	chr2A	764790000	764800000
chr1A	599730000	599740000	chr2A	762240000	762250000
chr1A	13530000	13540000	chr2A	776680000	776690000
chr1A	58140000	58150000	chr2A	772820000	772830000
chr1A	62120000	62130000	chr2A	771970000	771980000
chr1A	148870000	148880000	chr2A	772590000	772600000
chr1A	190400000	190410000	chr2A	771650000	771660000
chr1A	354860000	354870000	chr2A	773780000	773790000
chr1A	380130000	380140000	chr2A	773450000	773460000
chr1A	555730000	555740000	chr2A	773440000	773450000
chr1A	566750000	566760000	chr2A	774230000	774240000
chr1A	48770000	48780000	chr2A	779610000	779620000
chr1A	361090000	361100000	chr2A	786960000	786970000
chr1A	445070000	445080000	chr2A	780670000	780680000
chr1A	580890000	580900000	chr2A	780090000	780100000
chr1A	580890000	580900000	chr2A	780110000	780120000
chr1A	596000000	596010000	chr2A	788850000	788860000
chr1A	596000000	596010000	chr2A	788880000	788890000
chr1A	35980000	35990000	chr2B	2710000	2720000
chr1A	312780000	312790000	chr2B	9220000	9230000
chr1A	374930000	374940000	chr2B	2910000	2920000
chr1A	556380000	556390000	chr2B	210000	220000
chr1A	556380000	556390000	chr2B	340000	350000
chr1A	556380000	556390000	chr2B	350000	360000
chr1A	556380000	556390000	chr2B	370000	380000
chr1A	556380000	556390000	chr2B	410000	420000
chr1A	556380000	556390000	chr2B	420000	430000
chr1A	578150000	578160000	chr2B	2330000	2340000
chr1A	580540000	580550000	chr2B	2710000	2720000
chr1A	578140000	578150000	chr2B	5470000	5480000
chr1A	578130000	578140000	chr2B	5480000	5490000
chr1A	578800000	578810000	chr2B	8260000	8270000
chr1A	578850000	578860000	chr2B	8260000	8270000
chr1A	591160000	591170000	chr2B	2330000	2340000
chr1A	591160000	591170000	chr2B	2340000	2350000
chr1A	148860000	148870000	chr2B	10870000	10880000
chr1A	148870000	148880000	chr2B	10870000	10880000
chr1A	157040000	157050000	chr2B	10850000	10860000
chr1A	188230000	188240000	chr2B	12780000	12790000
chr1A	552110000	552120000	chr2B	16220000	16230000
chr1A	29930000	29940000	chr2B	27160000	27170000
chr1A	12820000	12830000	chr2B	30400000	30410000
chr1A	501640000	501650000	chr2B	70990000	71000000
chr1A	586760000	586770000	chr2B	71630000	71640000
chr1A	603170000	603180000	chr2B	76730000	76740000
chr1A	414210000	414220000	chr2B	88690000	88700000
chr1A	560600000	560610000	chr2B	88430000	88440000
chr1A	578360000	578370000	chr2B	94000000	94010000
chr1A	316370000	316380000	chr2B	100350000	100360000
chr1A	316370000	316380000	chr2B	100390000	100400000
chr1A	343280000	343290000	chr2B	106700000	106710000
chr1A	343320000	343330000	chr2B	106700000	106710000
chr1A	343330000	343340000	chr2B	106700000	106710000
chr1A	39710000	39720000	chr2B	110890000	110900000
chr1A	39710000	39720000	chr2B	110900000	110910000
chr1A	590280000	590290000	chr2B	117340000	117350000
chr1A	83830000	83840000	chr2B	120060000	120070000
chr1A	568040000	568050000	chr2B	136460000	136470000
chr1A	601820000	601830000	chr2B	136450000	136460000
chr1A	318710000	318720000	chr2B	143850000	143860000
chr1A	318710000	318720000	chr2B	143870000	143880000
chr1A	318710000	318720000	chr2B	143900000	143910000
chr1A	23450000	23460000	chr2B	157810000	157820000
chr1A	50070000	50080000	chr2B	150030000	150040000
chr1A	171780000	171790000	chr2B	155890000	155900000
chr1A	64000000	64010000	chr2B	165090000	165100000
chr1A	290310000	290320000	chr2B	160890000	160900000
chr1A	49170000	49180000	chr2B	178160000	178170000
chr1A	49170000	49180000	chr2B	178170000	178180000
chr1A	49170000	49180000	chr2B	178180000	178190000
chr1A	67560000	67570000	chr2B	177830000	177840000
chr1A	60570000	60580000	chr2B	184260000	184270000
chr1A	60580000	60590000	chr2B	184260000	184270000
chr1A	60580000	60590000	chr2B	184270000	184280000
chr1A	62300000	62310000	chr2B	194400000	194410000
chr1A	128940000	128950000	chr2B	201360000	201370000
chr1A	128930000	128940000	chr2B	201370000	201380000
chr1A	547930000	547940000	chr2B	227300000	227310000
chr1A	547920000	547930000	chr2B	227350000	227360000
chr1A	547930000	547940000	chr2B	227350000	227360000
chr1A	547940000	547950000	chr2B	227350000	227360000
chr1A	361920000	361930000	chr2B	236940000	236950000
chr1A	557750000	557760000	chr2B	242210000	242220000
chr1A	81740000	81750000	chr2B	251310000	251320000
chr1A	81750000	81760000	chr2B	251310000	251320000
chr1A	503310000	503320000	chr2B	307980000	307990000
chr1A	242080000	242090000	chr2B	315130000	315140000
chr1A	221340000	221350000	chr2B	354070000	354080000
chr1A	443840000	443850000	chr2B	356000000	356010000
chr1A	590750000	590760000	chr2B	350540000	350550000
chr1A	223620000	223630000	chr2B	359500000	359510000
chr1A	466880000	466890000	chr2B	360680000	360690000
chr1A	183660000	183670000	chr2B	466850000	466860000
chr1A	377090000	377100000	chr2B	476680000	476690000
chr1A	562210000	562220000	chr2B	493280000	493290000
chr1A	562210000	562220000	chr2B	493290000	493300000
chr1A	333260000	333270000	chr2B	497830000	497840000
chr1A	332770000	332780000	chr2B	497860000	497870000
chr1A	333260000	333270000	chr2B	497860000	497870000
chr1A	419070000	419080000	chr2B	498870000	498880000
chr1A	490990000	491000000	chr2B	524170000	524180000
chr1A	56710000	56720000	chr2B	535730000	535740000
chr1A	554070000	554080000	chr2B	529080000	529090000
chr1A	453110000	453120000	chr2B	538790000	538800000
chr1A	71810000	71820000	chr2B	551590000	551600000
chr1A	476810000	476820000	chr2B	553230000	553240000
chr1A	400200000	400210000	chr2B	574250000	574260000
chr1A	521150000	521160000	chr2B	576030000	576040000
chr1A	190030000	190040000	chr2B	582010000	582020000
chr1A	190030000	190040000	chr2B	582050000	582060000
chr1A	68990000	69000000	chr2B	601380000	601390000
chr1A	380010000	380020000	chr2B	615940000	615950000
chr1A	148870000	148880000	chr2B	651770000	651780000
chr1A	148880000	148890000	chr2B	651770000	651780000
chr1A	245920000	245930000	chr2B	650360000	650370000
chr1A	113900000	113910000	chr2B	663760000	663770000
chr1A	113910000	113920000	chr2B	663760000	663770000
chr1A	24810000	24820000	chr2B	673200000	673210000
chr1A	424230000	424240000	chr2B	670970000	670980000
chr1A	424220000	424230000	chr2B	670980000	670990000
chr1A	569680000	569690000	chr2B	686370000	686380000
chr1A	593160000	593170000	chr2B	683880000	683890000
chr1A	601340000	601350000	chr2B	692560000	692570000
chr1A	352420000	352430000	chr2B	702060000	702070000
chr1A	487590000	487600000	chr2B	727000000	727010000
chr1A	487610000	487620000	chr2B	727000000	727010000
chr1A	487630000	487640000	chr2B	727000000	727010000
chr1A	487660000	487670000	chr2B	727000000	727010000
chr1A	487670000	487680000	chr2B	727000000	727010000
chr1A	513230000	513240000	chr2B	736210000	736220000
chr1A	584740000	584750000	chr2B	736210000	736220000
chr1A	81210000	81220000	chr2B	743690000	743700000
chr1A	523350000	523360000	chr2B	745910000	745920000
chr1A	523360000	523370000	chr2B	745910000	745920000
chr1A	523350000	523360000	chr2B	745920000	745930000
chr1A	440220000	440230000	chr2B	754650000	754660000
chr1A	145680000	145690000	chr2B	765980000	765990000
chr1A	352580000	352590000	chr2B	757960000	757970000
chr1A	352630000	352640000	chr2B	757960000	757970000
chr1A	352630000	352640000	chr2B	757970000	757980000
chr1A	352630000	352640000	chr2B	757980000	757990000
chr1A	558910000	558920000	chr2B	758370000	758380000
chr1A	555730000	555740000	chr2B	766300000	766310000
chr1A	59250000	59260000	chr2B	784390000	784400000
chr1A	59270000	59280000	chr2B	784390000	784400000
chr1A	572450000	572460000	chr2B	782000000	782010000
chr1A	45570000	45580000	chr2B	789960000	789970000
chr1A	45570000	45580000	chr2B	790070000	790080000
chr1A	428520000	428530000	chr2B	797180000	797190000
chr1A	543410000	543420000	chr2D	6440000	6450000
chr1A	1920000	1930000	chr2D	44540000	44550000
chr1A	34950000	34960000	chr2D	180270000	180280000
chr1A	12400000	12410000	chr2D	225580000	225590000
chr1A	441480000	441490000	chr2D	276410000	276420000
chr1A	295080000	295090000	chr2D	289900000	289910000
chr1A	166100000	166110000	chr2D	347350000	347360000
chr1A	10790000	10800000	chr2D	430680000	430690000
chr1A	10790000	10800000	chr2D	430690000	430700000
chr1A	169510000	169520000	chr2D	538630000	538640000
chr1A	533310000	533320000	chr2D	570260000	570270000
chr1A	512870000	512880000	chr2D	584850000	584860000
chr1A	285060000	285070000	chr2D	593260000	593270000
chr1A	575300000	575310000	chr2D	605700000	605710000
chr1A	415720000	415730000	chr2D	615410000	615420000
chr1A	566410000	566420000	chr2D	623950000	623960000
chr1A	544110000	544120000	chr2D	633000000	633010000
chr1A	275640000	275650000	chr2D	646070000	646080000
chr1A	503380000	503390000	chr2D	648310000	648320000
chr1A	33240000	33250000	chr3A	8520000	8530000
chr1A	33240000	33250000	chr3A	8590000	8600000
chr1A	50470000	50480000	chr3A	3790000	3800000
chr1A	102660000	102670000	chr3A	7350000	7360000
chr1A	102670000	102680000	chr3A	7350000	7360000
chr1A	311680000	311690000	chr3A	9400000	9410000
chr1A	390080000	390090000	chr3A	780000	790000
chr1A	502370000	502380000	chr3A	6090000	6100000
chr1A	502370000	502380000	chr3A	6100000	6110000
chr1A	43670000	43680000	chr3A	11890000	11900000
chr1A	141260000	141270000	chr3A	9930000	9940000
chr1A	286740000	286750000	chr3A	14060000	14070000
chr1A	331590000	331600000	chr3A	14130000	14140000
chr1A	388760000	388770000	chr3A	18650000	18660000
chr1A	530140000	530150000	chr3A	14180000	14190000
chr1A	552080000	552090000	chr3A	13630000	13640000
chr1A	552080000	552090000	chr3A	13640000	13650000
chr1A	551950000	551960000	chr3A	13650000	13660000
chr1A	552080000	552090000	chr3A	13650000	13660000
chr1A	586760000	586770000	chr3A	10220000	10230000
chr1A	133280000	133290000	chr3A	27770000	27780000
chr1A	324240000	324250000	chr3A	20800000	20810000
chr1A	336580000	336590000	chr3A	33170000	33180000
chr1A	488980000	488990000	chr3A	33180000	33190000
chr1A	557720000	557730000	chr3A	37620000	37630000
chr1A	572280000	572290000	chr3A	33290000	33300000
chr1A	582200000	582210000	chr3A	38660000	38670000
chr1A	582200000	582210000	chr3A	38670000	38680000
chr1A	68270000	68280000	chr3A	47500000	47510000
chr1A	113540000	113550000	chr3A	48560000	48570000
chr1A	246490000	246500000	chr3A	42170000	42180000
chr1A	475950000	475960000	chr3A	46240000	46250000
chr1A	30470000	30480000	chr3A	53550000	53560000
chr1A	108830000	108840000	chr3A	57850000	57860000
chr1A	108830000	108840000	chr3A	57860000	57870000
chr1A	578480000	578490000	chr3A	51720000	51730000
chr1A	578490000	578500000	chr3A	51720000	51730000
chr1A	578520000	578530000	chr3A	51720000	51730000
chr1A	587990000	588000000	chr3A	54270000	54280000
chr1A	588010000	588020000	chr3A	54270000	54280000
chr1A	596000000	596010000	chr3A	59090000	59100000
chr1A	114870000	114880000	chr3A	63550000	63560000
chr1A	143220000	143230000	chr3A	71770000	71780000
chr1A	559540000	559550000	chr3A	71670000	71680000
chr1A	559540000	559550000	chr3A	71680000	71690000
chr1A	559540000	559550000	chr3A	71700000	71710000
chr1A	180700000	180710000	chr3A	82030000	82040000
chr1A	415590000	415600000	chr3A	87170000	87180000
chr1A	10170000	10180000	chr3A	93790000	93800000
chr1A	131170000	131180000	chr3A	95460000	95470000
chr1A	451990000	452000000	chr3A	92450000	92460000
chr1A	563530000	563540000	chr3A	92450000	92460000
chr1A	563550000	563560000	chr3A	92450000	92460000
chr1A	563560000	563570000	chr3A	92450000	92460000
chr1A	597610000	597620000	chr3A	92480000	92490000
chr1A	148100000	148110000	chr3A	107820000	107830000
chr1A	179660000	179670000	chr3A	114840000	114850000
chr1A	370760000	370770000	chr3A	110370000	110380000
chr1A	378970000	378980000	chr3A	110220000	110230000
chr1A	391600000	391610000	chr3A	117930000	117940000
chr1A	391610000	391620000	chr3A	117930000	117940000
chr1A	398320000	398330000	chr3A	110960000	110970000
chr1A	398330000	398340000	chr3A	110960000	110970000
chr1A	398530000	398540000	chr3A	110960000	110970000
chr1A	398320000	398330000	chr3A	110970000	110980000
chr1A	398240000	398250000	chr3A	111010000	111020000
chr1A	398320000	398330000	chr3A	111010000	111020000
chr1A	398240000	398250000	chr3A	111020000	111030000
chr1A	398210000	398220000	chr3A	111170000	111180000
chr1A	398220000	398230000	chr3A	111170000	111180000
chr1A	439770000	439780000	chr3A	115440000	115450000
chr1A	590690000	590700000	chr3A	110220000	110230000
chr1A	73470000	73480000	chr3A	156000000	156010000
chr1A	125260000	125270000	chr3A	157300000	157310000
chr1A	264420000	264430000	chr3A	157980000	157990000
chr1A	335520000	335530000	chr3A	153530000	153540000
chr1A	501740000	501750000	chr3A	148980000	148990000
chr1A	567580000	567590000	chr3A	152740000	152750000
chr1A	25520000	25530000	chr3A	167830000	167840000
chr1A	293930000	293940000	chr3A	175870000	175880000
chr1A	392640000	392650000	chr3A	177020000	177030000
chr1A	412350000	412360000	chr3A	168810000	168820000
chr1A	181280000	181290000	chr3A	187190000	187200000
chr1A	445960000	445970000	chr3A	183370000	183380000
chr1A	563330000	563340000	chr3A	181890000	181900000
chr1A	112320000	112330000	chr3A	191690000	191700000
chr1A	120510000	120520000	chr3A	194060000	194070000
chr1A	293840000	293850000	chr3A	192420000	192430000
chr1A	344300000	344310000	chr3A	190990000	191000000
chr1A	413160000	413170000	chr3A	192410000	192420000
chr1A	413180000	413190000	chr3A	192410000	192420000
chr1A	460750000	460760000	chr3A	196010000	196020000
chr1A	82710000	82720000	chr3A	205220000	205230000
chr1A	255030000	255040000	chr3A	202530000	202540000
chr1A	480280000	480290000	chr3A	198950000	198960000
chr1A	453390000	453400000	chr3A	216350000	216360000
chr1A	234840000	234850000	chr3A	218910000	218920000
chr1A	291980000	291990000	chr3A	235900000	235910000
chr1A	110720000	110730000	chr3A	239110000	239120000
chr1A	243130000	243140000	chr3A	241570000	241580000
chr1A	262200000	262210000	chr3A	266830000	266840000
chr1A	477670000	477680000	chr3A	261590000	261600000
chr1A	377510000	377520000	chr3A	279220000	279230000
chr1A	8420000	8430000	chr3A	297180000	297190000
chr1A	13250000	13260000	chr3A	294930000	294940000
chr1A	13260000	13270000	chr3A	294940000	294950000
chr1A	202200000	202210000	chr3A	297320000	297330000
chr1A	422210000	422220000	chr3A	295760000	295770000
chr1A	213470000	213480000	chr3A	298720000	298730000
chr1A	213590000	213600000	chr3A	314900000	314910000
chr1A	224080000	224090000	chr3A	311490000	311500000
chr1A	358000000	358010000	chr3A	315850000	315860000
chr1A	196890000	196900000	chr3A	322770000	322780000
chr1A	218030000	218040000	chr3A	318540000	318550000
chr1A	244990000	245000000	chr3A	322580000	322590000
chr1A	426180000	426190000	chr3A	319720000	319730000
chr1A	418990000	419000000	chr3A	333460000	333470000
chr1A	119400000	119410000	chr3A	338820000	338830000
chr1A	112210000	112220000	chr3A	354030000	354040000
chr1A	466030000	466040000	chr3A	356320000	356330000
chr1A	466040000	466050000	chr3A	356320000	356330000
chr1A	230570000	230580000	chr3A	360560000	360570000
chr1A	268180000	268190000	chr3A	360420000	360430000
chr1A	476530000	476540000	chr3A	361440000	361450000
chr1A	99030000	99040000	chr3A	374610000	374620000
chr1A	102910000	102920000	chr3A	368140000	368150000
chr1A	105590000	105600000	chr3A	374260000	374270000
chr1A	100150000	100160000	chr3A	376560000	376570000
chr1A	149580000	149590000	chr3A	381460000	381470000
chr1A	247120000	247130000	chr3A	384370000	384380000
chr1A	292750000	292760000	chr3A	380390000	380400000
chr1A	43000000	43010000	chr3A	393940000	393950000
chr1A	50070000	50080000	chr3A	388090000	388100000
chr1A	207850000	207860000	chr3A	395070000	395080000
chr1A	584350000	584360000	chr3A	393430000	393440000
chr1A	257880000	257890000	chr3A	404420000	404430000
chr1A	257880000	257890000	chr3A	404450000	404460000
chr1A	257880000	257890000	chr3A	404520000	404530000
chr1A	355690000	355700000	chr3A	400800000	400810000
chr1A	362590000	362600000	chr3A	407260000	407270000
chr1A	308870000	308880000	chr3A	423520000	423530000
chr1A	376460000	376470000	chr3A	422940000	422950000
chr1A	579810000	579820000	chr3A	425080000	425090000
chr1A	94500000	94510000	chr3A	433450000	433460000
chr1A	90700000	90710000	chr3A	436020000	436030000
chr1A	306160000	306170000	chr3A	429860000	429870000
chr1A	402610000	402620000	chr3A	432230000	432240000
chr1A	586030000	586040000	chr3A	435090000	435100000
chr1A	312410000	312420000	chr3A	445190000	445200000
chr1A	563330000	563340000	chr3A	445040000	445050000
chr1A	166790000	166800000	chr3A	447210000	447220000
chr1A	316450000	316460000	chr3A	453970000	453980000
chr1A	411710000	411720000	chr3A	448970000	448980000
chr1A	411710000	411720000	chr3A	449000000	449010000
chr1A	563010000	563020000	chr3A	447310000	447320000
chr1A	539140000	539150000	chr3A	460390000	460400000
chr1A	10580000	10590000	chr3A	466980000	466990000
chr1A	129540000	129550000	chr3A	476070000	476080000
chr1A	283110000	283120000	chr3A	472500000	472510000
chr1A	18920000	18930000	chr3A	484670000	484680000
chr1A	262320000	262330000	chr3A	479940000	479950000
chr1A	371420000	371430000	chr3A	490360000	490370000
chr1A	510920000	510930000	chr3A	491510000	491520000
chr1A	512380000	512390000	chr3A	491590000	491600000
chr1A	551950000	551960000	chr3A	490260000	490270000
chr1A	505820000	505830000	chr3A	506370000	506380000
chr1A	565070000	565080000	chr3A	499570000	499580000
chr1A	599740000	599750000	chr3A	502340000	502350000
chr1A	45240000	45250000	chr3A	509570000	509580000
chr1A	323520000	323530000	chr3A	521850000	521860000
chr1A	210700000	210710000	chr3A	527650000	527660000
chr1A	73440000	73450000	chr3A	544930000	544940000
chr1A	381580000	381590000	chr3A	552580000	552590000
chr1A	427470000	427480000	chr3A	550160000	550170000
chr1A	7040000	7050000	chr3A	561360000	561370000
chr1A	7040000	7050000	chr3A	561380000	561390000
chr1A	7040000	7050000	chr3A	561390000	561400000
chr1A	7080000	7090000	chr3A	561420000	561430000
chr1A	7030000	7040000	chr3A	561430000	561440000
chr1A	7080000	7090000	chr3A	561430000	561440000
chr1A	6980000	6990000	chr3A	561440000	561450000
chr1A	7020000	7030000	chr3A	561440000	561450000
chr1A	7030000	7040000	chr3A	561440000	561450000
chr1A	7020000	7030000	chr3A	561450000	561460000
chr1A	7030000	7040000	chr3A	561450000	561460000
chr1A	7080000	7090000	chr3A	561450000	561460000
chr1A	36520000	36530000	chr3A	570490000	570500000
chr1A	125120000	125130000	chr3A	574700000	574710000
chr1A	332450000	332460000	chr3A	572750000	572760000
chr1A	332460000	332470000	chr3A	572750000	572760000
chr1A	332460000	332470000	chr3A	572760000	572770000
chr1A	417030000	417040000	chr3A	575480000	575490000
chr1A	501690000	501700000	chr3A	567730000	567740000
chr1A	537310000	537320000	chr3A	577600000	577610000
chr1A	21430000	21440000	chr3A	600650000	600660000
chr1A	454710000	454720000	chr3A	604630000	604640000
chr1A	454720000	454730000	chr3A	604630000	604640000
chr1A	502380000	502390000	chr3A	597200000	597210000
chr1A	526050000	526060000	chr3A	602250000	602260000
chr1A	526070000	526080000	chr3A	602250000	602260000
chr1A	526090000	526100000	chr3A	602250000	602260000
chr1A	527710000	527720000	chr3A	598230000	598240000
chr1A	27930000	27940000	chr3A	615400000	615410000
chr1A	145030000	145040000	chr3A	608530000	608540000
chr1A	228010000	228020000	chr3A	615330000	615340000
chr1A	317330000	317340000	chr3A	609320000	609330000
chr1A	342430000	342440000	chr3A	613070000	613080000
chr1A	563200000	563210000	chr3A	612790000	612800000
chr1A	512400000	512410000	chr3A	619150000	619160000
chr1A	82490000	82500000	chr3A	633310000	633320000
chr1A	149440000	149450000	chr3A	628150000	628160000
chr1A	181060000	181070000	chr3A	628430000	628440000
chr1A	281080000	281090000	chr3A	633600000	633610000
chr1A	279010000	279020000	chr3A	637550000	637560000
chr1A	545560000	545570000	chr3A	635620000	635630000
chr1A	16790000	16800000	chr3A	654040000	654050000
chr1A	24960000	24970000	chr3A	648910000	648920000
chr1A	80850000	80860000	chr3A	648170000	648180000
chr1A	155870000	155880000	chr3A	646340000	646350000
chr1A	428070000	428080000	chr3A	646270000	646280000
chr1A	578130000	578140000	chr3A	654330000	654340000
chr1A	398600000	398610000	chr3A	659190000	659200000
chr1A	404840000	404850000	chr3A	662710000	662720000
chr1A	56170000	56180000	chr3A	670330000	670340000
chr1A	176680000	176690000	chr3A	666980000	666990000
chr1A	471670000	471680000	chr3A	668080000	668090000
chr1A	545250000	545260000	chr3A	666570000	666580000
chr1A	560690000	560700000	chr3A	667730000	667740000
chr1A	128160000	128170000	chr3A	680880000	680890000
chr1A	584840000	584850000	chr3A	678300000	678310000
chr1A	584840000	584850000	chr3A	678310000	678320000
chr1A	584890000	584900000	chr3A	678310000	678320000
chr1A	600940000	600950000	chr3A	684840000	684850000
chr1A	25490000	25500000	chr3A	685950000	685960000
chr1A	482460000	482470000	chr3A	692480000	692490000
chr1A	482450000	482460000	chr3A	692490000	692500000
chr1A	482460000	482470000	chr3A	692490000	692500000
chr1A	536950000	536960000	chr3A	691100000	691110000
chr1A	540550000	540560000	chr3A	692980000	692990000
chr1A	581430000	581440000	chr3A	687560000	687570000
chr1A	11470000	11480000	chr3A	699440000	699450000
chr1A	342430000	342440000	chr3A	704440000	704450000
chr1A	374930000	374940000	chr3A	704170000	704180000
chr1A	401970000	401980000	chr3A	700690000	700700000
chr1A	401980000	401990000	chr3A	700690000	700700000
chr1A	494700000	494710000	chr3A	699730000	699740000
chr1A	494720000	494730000	chr3A	699730000	699740000
chr1A	19410000	19420000	chr3A	710690000	710700000
chr1A	98370000	98380000	chr3A	708570000	708580000
chr1A	507290000	507300000	chr3A	710390000	710400000
chr1A	601230000	601240000	chr3A	712600000	712610000
chr1A	601240000	601250000	chr3A	712600000	712610000
chr1A	601230000	601240000	chr3A	712610000	712620000
chr1A	601230000	601240000	chr3A	712630000	712640000
chr1A	95720000	95730000	chr3A	718810000	718820000
chr1A	228010000	228020000	chr3A	718700000	718710000
chr1A	302960000	302970000	chr3A	722190000	722200000
chr1A	349250000	349260000	chr3A	716430000	716440000
chr1A	512400000	512410000	chr3A	723820000	723830000
chr1A	512410000	512420000	chr3A	723830000	723840000
chr1A	542640000	542650000	chr3A	723120000	723130000
chr1A	555680000	555690000	chr3A	715220000	715230000
chr1A	600150000	600160000	chr3A	720840000	720850000
chr1A	176170000	176180000	chr3A	726810000	726820000
chr1A	567550000	567560000	chr3A	731200000	731210000
chr1A	8720000	8730000	chr3A	738130000	738140000
chr1A	8730000	8740000	chr3A	738130000	738140000
chr1A	29500000	29510000	chr3A	739540000	739550000
chr1A	35980000	35990000	chr3A	735050000	735060000
chr1A	136750000	136760000	chr3A	734910000	734920000
chr1A	181750000	181760000	chr3A	744050000	744060000
chr1A	210670000	210680000	chr3A	735050000	735060000
chr1A	516970000	516980000	chr3A	736070000	736080000
chr1A	527710000	527720000	chr3A	735080000	735090000
chr1A	527710000	527720000	chr3A	735090000	735100000
chr1A	553120000	553130000	chr3A	740780000	740790000
chr1A	557360000	557370000	chr3A	741730000	741740000
chr1A	593210000	593220000	chr3A	743150000	743160000
chr1A	593220000	593230000	chr3A	743150000	743160000
chr1A	6510000	6520000	chr3B	7450000	7460000
chr1A	125120000	125130000	chr3B	12930000	12940000
chr1A	317310000	317320000	chr3B	14150000	14160000
chr1A	317340000	317350000	chr3B	14150000	14160000
chr1A	345990000	346000000	chr3B	18460000	18470000
chr1A	477960000	477970000	chr3B	14150000	14160000
chr1A	477960000	477970000	chr3B	14160000	14170000
chr1A	441750000	441760000	chr3B	37310000	37320000
chr1A	155640000	155650000	chr3B	42960000	42970000
chr1A	381440000	381450000	chr3B	50470000	50480000
chr1A	498860000	498870000	chr3B	56870000	56880000
chr1A	498870000	498880000	chr3B	56870000	56880000
chr1A	498900000	498910000	chr3B	56870000	56880000
chr1A	498930000	498940000	chr3B	56870000	56880000
chr1A	49230000	49240000	chr3B	68020000	68030000
chr1A	56890000	56900000	chr3B	71520000	71530000
chr1A	78580000	78590000	chr3B	72240000	72250000
chr1A	481950000	481960000	chr3B	78850000	78860000
chr1A	96520000	96530000	chr3B	89330000	89340000
chr1A	54570000	54580000	chr3B	101830000	101840000
chr1A	370800000	370810000	chr3B	108030000	108040000
chr1A	497250000	497260000	chr3B	118750000	118760000
chr1A	584740000	584750000	chr3B	121170000	121180000
chr1A	200760000	200770000	chr3B	131460000	131470000
chr1A	87740000	87750000	chr3B	158820000	158830000
chr1A	603440000	603450000	chr3B	150360000	150370000
chr1A	390790000	390800000	chr3B	177850000	177860000
chr1A	261200000	261210000	chr3B	189150000	189160000
chr1A	579990000	580000000	chr3B	182270000	182280000
chr1A	584480000	584490000	chr3B	187800000	187810000
chr1A	184270000	184280000	chr3B	192460000	192470000
chr1A	421060000	421070000	chr3B	195340000	195350000
chr1A	535840000	535850000	chr3B	195820000	195830000
chr1A	271220000	271230000	chr3B	203910000	203920000
chr1A	272720000	272730000	chr3B	203910000	203920000
chr1A	293860000	293870000	chr3B	201340000	201350000
chr1A	479090000	479100000	chr3B	221220000	221230000
chr1A	25380000	25390000	chr3B	238920000	238930000
chr1A	105880000	105890000	chr3B	245430000	245440000
chr1A	588780000	588790000	chr3B	252770000	252780000
chr1A	233580000	233590000	chr3B	264330000	264340000
chr1A	185810000	185820000	chr3B	279920000	279930000
chr1A	185810000	185820000	chr3B	279950000	279960000
chr1A	159620000	159630000	chr3B	300420000	300430000
chr1A	15750000	15760000	chr3B	320920000	320930000
chr1A	123560000	123570000	chr3B	376070000	376080000
chr1A	140960000	140970000	chr3B	382360000	382370000
chr1A	513560000	513570000	chr3B	382730000	382740000
chr1A	513580000	513590000	chr3B	382750000	382760000
chr1A	502450000	502460000	chr3B	408430000	408440000
chr1A	11830000	11840000	chr3B	425660000	425670000
chr1A	185310000	185320000	chr3B	419870000	419880000
chr1A	214010000	214020000	chr3B	473400000	473410000
chr1A	45330000	45340000	chr3B	496210000	496220000
chr1A	90010000	90020000	chr3B	500900000	500910000
chr1A	181720000	181730000	chr3B	504340000	504350000
chr1A	239310000	239320000	chr3B	556030000	556040000
chr1A	74660000	74670000	chr3B	569030000	569040000
chr1A	74660000	74670000	chr3B	569040000	569050000
chr1A	33010000	33020000	chr3B	570250000	570260000
chr1A	172640000	172650000	chr3B	583480000	583490000
chr1A	482490000	482500000	chr3B	586450000	586460000
chr1A	86070000	86080000	chr3B	623900000	623910000
chr1A	206210000	206220000	chr3B	627710000	627720000
chr1A	206210000	206220000	chr3B	627720000	627730000
chr1A	26300000	26310000	chr3B	634810000	634820000
chr1A	425140000	425150000	chr3B	630250000	630260000
chr1A	155870000	155880000	chr3B	668820000	668830000
chr1A	429290000	429300000	chr3B	667260000	667270000
chr1A	112870000	112880000	chr3B	678640000	678650000
chr1A	435390000	435400000	chr3B	681850000	681860000
chr1A	563510000	563520000	chr3B	689940000	689950000
chr1A	563510000	563520000	chr3B	689950000	689960000
chr1A	237500000	237510000	chr3B	737520000	737530000
chr1A	307300000	307310000	chr3B	739090000	739100000
chr1A	451910000	451920000	chr3B	739620000	739630000
chr1A	406970000	406980000	chr3B	756210000	756220000
chr1A	406980000	406990000	chr3B	756210000	756220000
chr1A	27970000	27980000	chr3B	763500000	763510000
chr1A	369960000	369970000	chr3B	759740000	759750000
chr1A	530870000	530880000	chr3B	764300000	764310000
chr1A	530880000	530890000	chr3B	764310000	764320000
chr1A	78910000	78920000	chr3B	771290000	771300000
chr1A	100710000	100720000	chr3B	771280000	771290000
chr1A	578110000	578120000	chr3B	774160000	774170000
chr1A	512590000	512600000	chr3B	783060000	783070000
chr1A	581430000	581440000	chr3B	798810000	798820000
chr1A	581430000	581440000	chr3B	798820000	798830000
chr1A	596180000	596190000	chr3B	791970000	791980000
chr1A	205460000	205470000	chr3B	812830000	812840000
chr1A	522760000	522770000	chr3B	816730000	816740000
chr1A	522760000	522770000	chr3B	816740000	816750000
chr1A	82410000	82420000	chr3B	826060000	826070000
chr1A	181750000	181760000	chr3B	823060000	823070000
chr1A	181760000	181770000	chr3B	823060000	823070000
chr1A	343900000	343910000	chr3B	828970000	828980000
chr1A	78580000	78590000	chr3B	831270000	831280000
chr1A	238150000	238160000	chr3B	838740000	838750000
chr1A	395640000	395650000	chr3B	838360000	838370000
chr1A	25390000	25400000	chr3B	843410000	843420000
chr1A	586760000	586770000	chr3B	839790000	839800000
chr1A	447880000	447890000	chr3B	852190000	852200000
chr1A	482470000	482480000	chr3B	857790000	857800000
chr1A	164140000	164150000	chr3B	866920000	866930000
chr1A	375360000	375370000	chr3B	864680000	864690000
chr1A	473810000	473820000	chr3B	867820000	867830000
chr1A	128940000	128950000	chr3D	135530000	135540000
chr1A	117700000	117710000	chr3D	179160000	179170000
chr1A	69060000	69070000	chr3D	283500000	283510000
chr1A	556300000	556310000	chr3D	390850000	390860000
chr1A	556390000	556400000	chr3D	390850000	390860000
chr1A	556400000	556410000	chr3D	390850000	390860000
chr1A	501340000	501350000	chr3D	462810000	462820000
chr1A	449600000	449610000	chr3D	555960000	555970000
chr1A	259860000	259870000	chr3D	594760000	594770000
chr1A	145640000	145650000	chr4A	6760000	6770000
chr1A	171070000	171080000	chr4A	1700000	1710000
chr1A	382380000	382390000	chr4A	560000	570000
chr1A	502500000	502510000	chr4A	5470000	5480000
chr1A	532970000	532980000	chr4A	7560000	7570000
chr1A	578070000	578080000	chr4A	5480000	5490000
chr1A	383040000	383050000	chr4A	13600000	13610000
chr1A	68400000	68410000	chr4A	31730000	31740000
chr1A	244620000	244630000	chr4A	33700000	33710000
chr1A	261240000	261250000	chr4A	36290000	36300000
chr1A	506660000	506670000	chr4A	38690000	38700000
chr1A	545220000	545230000	chr4A	35660000	35670000
chr1A	581140000	581150000	chr4A	35240000	35250000
chr1A	463760000	463770000	chr4A	41630000	41640000
chr1A	460330000	460340000	chr4A	42750000	42760000
chr1A	460340000	460350000	chr4A	42750000	42760000
chr1A	516200000	516210000	chr4A	48720000	48730000
chr1A	516230000	516240000	chr4A	48720000	48730000
chr1A	516250000	516260000	chr4A	48720000	48730000
chr1A	579840000	579850000	chr4A	46520000	46530000
chr1A	33090000	33100000	chr4A	68440000	68450000
chr1A	584970000	584980000	chr4A	68200000	68210000
chr1A	585040000	585050000	chr4A	68200000	68210000
chr1A	110410000	110420000	chr4A	74440000	74450000
chr1A	264460000	264470000	chr4A	72740000	72750000
chr1A	482460000	482470000	chr4A	78020000	78030000
chr1A	477700000	477710000	chr4A	78990000	79000000
chr1A	536390000	536400000	chr4A	72210000	72220000
chr1A	44470000	44480000	chr4A	86690000	86700000
chr1A	305240000	305250000	chr4A	87210000	87220000
chr1A	533080000	533090000	chr4A	81470000	81480000
chr1A	577680000	577690000	chr4A	80400000	80410000
chr1A	604130000	604140000	chr4A	82840000	82850000
chr1A	329190000	329200000	chr4A	91850000	91860000
chr1A	473290000	473300000	chr4A	90030000	90040000
chr1A	599820000	599830000	chr4A	90810000	90820000
chr1A	597350000	597360000	chr4A	91470000	91480000
chr1A	597350000	597360000	chr4A	91480000	91490000
chr1A	597350000	597360000	chr4A	91490000	91500000
chr1A	377080000	377090000	chr4A	102190000	102200000
chr1A	377080000	377090000	chr4A	102200000	102210000
chr1A	445830000	445840000	chr4A	105150000	105160000
chr1A	563610000	563620000	chr4A	105120000	105130000
chr1A	339240000	339250000	chr4A	117700000	117710000
chr1A	388010000	388020000	chr4A	117700000	117710000
chr1A	398760000	398770000	chr4A	112980000	112990000
chr1A	271360000	271370000	chr4A	134450000	134460000
chr1A	532340000	532350000	chr4A	138100000	138110000
chr1A	29270000	29280000	chr4A	144150000	144160000
chr1A	29280000	29290000	chr4A	144150000	144160000
chr1A	39120000	39130000	chr4A	138510000	138520000
chr1A	76510000	76520000	chr4A	142400000	142410000
chr1A	103270000	103280000	chr4A	142420000	142430000
chr1A	414050000	414060000	chr4A	140690000	140700000
chr1A	443840000	443850000	chr4A	148150000	148160000
chr1A	340110000	340120000	chr4A	149340000	149350000
chr1A	462230000	462240000	chr4A	150030000	150040000
chr1A	602870000	602880000	chr4A	149830000	149840000
chr1A	321650000	321660000	chr4A	164010000	164020000
chr1A	488170000	488180000	chr4A	163350000	163360000
chr1A	544480000	544490000	chr4A	163360000	163370000
chr1A	349340000	349350000	chr4A	180250000	180260000
chr1A	168180000	168190000	chr4A	192310000	192320000
chr1A	44410000	44420000	chr4A	202280000	202290000
chr1A	45200000	45210000	chr4A	203770000	203780000
chr1A	425860000	425870000	chr4A	209460000	209470000
chr1A	97860000	97870000	chr4A	235210000	235220000
chr1A	153190000	153200000	chr4A	235370000	235380000
chr1A	175240000	175250000	chr4A	233660000	233670000
chr1A	591960000	591970000	chr4A	228060000	228070000
chr1A	467710000	467720000	chr4A	244390000	244400000
chr1A	581190000	581200000	chr4A	238560000	238570000
chr1A	4240000	4250000	chr4A	254970000	254980000
chr1A	238590000	238600000	chr4A	256330000	256340000
chr1A	436860000	436870000	chr4A	249600000	249610000
chr1A	507680000	507690000	chr4A	251880000	251890000
chr1A	272630000	272640000	chr4A	264350000	264360000
chr1A	294880000	294890000	chr4A	260770000	260780000
chr1A	374860000	374870000	chr4A	265070000	265080000
chr1A	216340000	216350000	chr4A	276430000	276440000
chr1A	225180000	225190000	chr4A	277530000	277540000
chr1A	455790000	455800000	chr4A	284940000	284950000
chr1A	115760000	115770000	chr4A	289100000	289110000
chr1A	439920000	439930000	chr4A	302430000	302440000
chr1A	456100000	456110000	chr4A	304590000	304600000
chr1A	201140000	201150000	chr4A	307090000	307100000
chr1A	441480000	441490000	chr4A	314350000	314360000
chr1A	274310000	274320000	chr4A	329410000	329420000
chr1A	274310000	274320000	chr4A	329420000	329430000
chr1A	285940000	285950000	chr4A	339290000	339300000
chr1A	285950000	285960000	chr4A	339290000	339300000
chr1A	213590000	213600000	chr4A	351810000	351820000
chr1A	75590000	75600000	chr4A	374140000	374150000
chr1A	409030000	409040000	chr4A	368070000	368080000
chr1A	456110000	456120000	chr4A	373500000	373510000
chr1A	474020000	474030000	chr4A	378350000	378360000
chr1A	474050000	474060000	chr4A	378360000	378370000
chr1A	513120000	513130000	chr4A	384580000	384590000
chr1A	486720000	486730000	chr4A	393370000	393380000
chr1A	496200000	496210000	chr4A	388580000	388590000
chr1A	515710000	515720000	chr4A	386260000	386270000
chr1A	498530000	498540000	chr4A	402840000	402850000
chr1A	502020000	502030000	chr4A	407690000	407700000
chr1A	331820000	331830000	chr4A	424720000	424730000
chr1A	515900000	515910000	chr4A	416240000	416250000
chr1A	588360000	588370000	chr4A	420920000	420930000
chr1A	560410000	560420000	chr4A	427170000	427180000
chr1A	314270000	314280000	chr4A	440320000	440330000
chr1A	314270000	314280000	chr4A	440340000	440350000
chr1A	314270000	314280000	chr4A	440350000	440360000
chr1A	314270000	314280000	chr4A	440360000	440370000
chr1A	314270000	314280000	chr4A	440370000	440380000
chr1A	314270000	314280000	chr4A	440380000	440390000
chr1A	452640000	452650000	chr4A	437670000	437680000
chr1A	552460000	552470000	chr4A	437670000	437680000
chr1A	236130000	236140000	chr4A	451720000	451730000
chr1A	236140000	236150000	chr4A	451720000	451730000
chr1A	236140000	236150000	chr4A	451730000	451740000
chr1A	31990000	32000000	chr4A	458710000	458720000
chr1A	398740000	398750000	chr4A	456630000	456640000
chr1A	194000000	194010000	chr4A	472990000	473000000
chr1A	200850000	200860000	chr4A	468050000	468060000
chr1A	314840000	314850000	chr4A	468530000	468540000
chr1A	353710000	353720000	chr4A	472150000	472160000
chr1A	546320000	546330000	chr4A	468620000	468630000
chr1A	68820000	68830000	chr4A	475180000	475190000
chr1A	68800000	68810000	chr4A	475190000	475200000
chr1A	68810000	68820000	chr4A	475190000	475200000
chr1A	68840000	68850000	chr4A	475190000	475200000
chr1A	68820000	68830000	chr4A	475200000	475210000
chr1A	68820000	68830000	chr4A	475940000	475950000
chr1A	503910000	503920000	chr4A	482820000	482830000
chr1A	538000000	538010000	chr4A	484310000	484320000
chr1A	7260000	7270000	chr4A	486500000	486510000
chr1A	7270000	7280000	chr4A	486500000	486510000
chr1A	123970000	123980000	chr4A	493300000	493310000
chr1A	124040000	124050000	chr4A	493300000	493310000
chr1A	303890000	303900000	chr4A	493480000	493490000
chr1A	303900000	303910000	chr4A	493480000	493490000
chr1A	342740000	342750000	chr4A	490800000	490810000
chr1A	532910000	532920000	chr4A	491430000	491440000
chr1A	30660000	30670000	chr4A	500380000	500390000
chr1A	411670000	411680000	chr4A	501680000	501690000
chr1A	206730000	206740000	chr4A	516160000	516170000
chr1A	551320000	551330000	chr4A	523890000	523900000
chr1A	205670000	205680000	chr4A	530760000	530770000
chr1A	211500000	211510000	chr4A	528460000	528470000
chr1A	550450000	550460000	chr4A	531060000	531070000
chr1A	332090000	332100000	chr4A	540790000	540800000
chr1A	29800000	29810000	chr4A	552110000	552120000
chr1A	442580000	442590000	chr4A	550320000	550330000
chr1A	452640000	452650000	chr4A	551770000	551780000
chr1A	552460000	552470000	chr4A	551770000	551780000
chr1A	259690000	259700000	chr4A	562540000	562550000
chr1A	302960000	302970000	chr4A	561360000	561370000
chr1A	302970000	302980000	chr4A	561360000	561370000
chr1A	559340000	559350000	chr4A	557540000	557550000
chr1A	249910000	249920000	chr4A	569110000	569120000
chr1A	524250000	524260000	chr4A	566530000	566540000
chr1A	421640000	421650000	chr4A	577180000	577190000
chr1A	527740000	527750000	chr4A	574400000	574410000
chr1A	55790000	55800000	chr4A	584600000	584610000
chr1A	565930000	565940000	chr4A	589960000	589970000
chr1A	62060000	62070000	chr4A	598500000	598510000
chr1A	556150000	556160000	chr4A	602500000	602510000
chr1A	556160000	556170000	chr4A	602500000	602510000
chr1A	599500000	599510000	chr4A	597880000	597890000
chr1A	249120000	249130000	chr4A	603570000	603580000
chr1A	249130000	249140000	chr4A	603570000	603580000
chr1A	249660000	249670000	chr4A	603670000	603680000
chr1A	494960000	494970000	chr4A	612640000	612650000
chr1A	568400000	568410000	chr4A	611730000	611740000
chr1A	596790000	596800000	chr4A	605830000	605840000
chr1A	55360000	55370000	chr4A	613490000	613500000
chr1A	376820000	376830000	chr4A	617850000	617860000
chr1A	446180000	446190000	chr4A	620740000	620750000
chr1A	563610000	563620000	chr4A	620550000	620560000
chr1A	31260000	31270000	chr4A	630440000	630450000
chr1A	31260000	31270000	chr4A	630450000	630460000
chr1A	31260000	31270000	chr4A	630470000	630480000
chr1A	83790000	83800000	chr4A	623320000	623330000
chr1A	85820000	85830000	chr4A	629520000	629530000
chr1A	85820000	85830000	chr4A	629570000	629580000
chr1A	85820000	85830000	chr4A	629780000	629790000
chr1A	233560000	233570000	chr4A	630940000	630950000
chr1A	233580000	233590000	chr4A	630940000	630950000
chr1A	264480000	264490000	chr4A	630930000	630940000
chr1A	315630000	315640000	chr4A	624980000	624990000
chr1A	315630000	315640000	chr4A	625000000	625010000
chr1A	365460000	365470000	chr4A	625500000	625510000
chr1A	365490000	365500000	chr4A	625500000	625510000
chr1A	365510000	365520000	chr4A	625500000	625510000
chr1A	373050000	373060000	chr4A	626970000	626980000
chr1A	373060000	373070000	chr4A	626980000	626990000
chr1A	373050000	373060000	chr4A	626990000	627000000
chr1A	373050000	373060000	chr4A	627070000	627080000
chr1A	389650000	389660000	chr4A	631430000	631440000
chr1A	476190000	476200000	chr4A	623730000	623740000
chr1A	526240000	526250000	chr4A	631560000	631570000
chr1A	1450000	1460000	chr4A	641870000	641880000
chr1A	11290000	11300000	chr4A	641370000	641380000
chr1A	13310000	13320000	chr4A	641870000	641880000
chr1A	76590000	76600000	chr4A	634090000	634100000
chr1A	73860000	73870000	chr4A	634670000	634680000
chr1A	239120000	239130000	chr4A	638080000	638090000
chr1A	410080000	410090000	chr4A	641510000	641520000
chr1A	512310000	512320000	chr4A	640220000	640230000
chr1A	521440000	521450000	chr4A	636440000	636450000
chr1A	573470000	573480000	chr4A	632970000	632980000
chr1A	573460000	573470000	chr4A	632980000	632990000
chr1A	573480000	573490000	chr4A	633000000	633010000
chr1A	573490000	573500000	chr4A	633000000	633010000
chr1A	573460000	573470000	chr4A	633010000	633020000
chr1A	573480000	573490000	chr4A	633010000	633020000
chr1A	573460000	573470000	chr4A	633030000	633040000
chr1A	573470000	573480000	chr4A	633030000	633040000
chr1A	573470000	573480000	chr4A	633060000	633070000
chr1A	573480000	573490000	chr4A	633060000	633070000
chr1A	573550000	573560000	chr4A	633130000	633140000
chr1A	573570000	573580000	chr4A	633130000	633140000
chr1A	573480000	573490000	chr4A	633140000	633150000
chr1A	573610000	573620000	chr4A	633190000	633200000
chr1A	572850000	572860000	chr4A	633610000	633620000
chr1A	572280000	572290000	chr4A	633770000	633780000
chr1A	573360000	573370000	chr4A	633970000	633980000
chr1A	573180000	573190000	chr4A	634140000	634150000
chr1A	573190000	573200000	chr4A	634140000	634150000
chr1A	573190000	573200000	chr4A	634150000	634160000
chr1A	573160000	573170000	chr4A	634170000	634180000
chr1A	573190000	573200000	chr4A	634170000	634180000
chr1A	573140000	573150000	chr4A	634200000	634210000
chr1A	573130000	573140000	chr4A	634210000	634220000
chr1A	573110000	573120000	chr4A	634270000	634280000
chr1A	573120000	573130000	chr4A	634270000	634280000
chr1A	573110000	573120000	chr4A	634280000	634290000
chr1A	573050000	573060000	chr4A	634290000	634300000
chr1A	572890000	572900000	chr4A	634400000	634410000
chr1A	572850000	572860000	chr4A	634410000	634420000
chr1A	573650000	573660000	chr4A	633200000	633210000
chr1A	573650000	573660000	chr4A	633240000	633250000
chr1A	573670000	573680000	chr4A	633240000	633250000
chr1A	573650000	573660000	chr4A	633250000	633260000
chr1A	573650000	573660000	chr4A	633260000	633270000
chr1A	573890000	573900000	chr4A	633380000	633390000
chr1A	573890000	573900000	chr4A	633410000	633420000
chr1A	573890000	573900000	chr4A	633420000	633430000
chr1A	573900000	573910000	chr4A	633420000	633430000
chr1A	573910000	573920000	chr4A	633420000	633430000
chr1A	573890000	573900000	chr4A	633430000	633440000
chr1A	573930000	573940000	chr4A	634430000	634440000
chr1A	151930000	151940000	chr4A	646430000	646440000
chr1A	398520000	398530000	chr4A	651330000	651340000
chr1A	549500000	549510000	chr4A	650500000	650510000
chr1A	549500000	549510000	chr4A	650510000	650520000
chr1A	585070000	585080000	chr4A	643550000	643560000
chr1A	322240000	322250000	chr4A	655500000	655510000
chr1A	306530000	306540000	chr4A	677420000	677430000
chr1A	15990000	16000000	chr4A	692990000	693000000
chr1A	95210000	95220000	chr4A	699990000	700000000
chr1A	428150000	428160000	chr4A	707330000	707340000
chr1A	428150000	428160000	chr4A	707340000	707350000
chr1A	367630000	367640000	chr4A	719030000	719040000
chr1A	484500000	484510000	chr4A	721490000	721500000
chr1A	596000000	596010000	chr4A	715840000	715850000
chr1A	170860000	170870000	chr4A	731450000	731460000
chr1A	342710000	342720000	chr4A	733690000	733700000
chr1A	342720000	342730000	chr4A	733690000	733700000
chr1A	186350000	186360000	chr4A	746160000	746170000
chr1A	33010000	33020000	chr4B	13210000	13220000
chr1A	580690000	580700000	chr4B	22220000	22230000
chr1A	58140000	58150000	chr4B	33510000	33520000
[truncated: 36,379 more rows]

## Sheet: S3
Supplemental Table 3. TAD positions in AK58
chromosome	boundary1	boundary2
chr1A	1710000	2930000
chr1A	4730000	5840000
chr1A	6420000	6580000
chr1A	6740000	6860000
chr1A	7050000	7350000
chr1A	7830000	8360000
chr1A	8560000	8660000
chr1A	8710000	8770000
chr1A	8910000	9020000
chr1A	9250000	9380000
chr1A	9420000	9770000
chr1A	10020000	10250000
chr1A	10360000	10650000
chr1A	10710000	10830000
chr1A	11200000	11280000
chr1A	11320000	11390000
chr1A	11640000	11780000
chr1A	11930000	12420000
chr1A	12590000	12670000
chr1A	12900000	13170000
chr1A	13200000	13350000
chr1A	13430000	13680000
chr1A	13910000	14000000
chr1A	14190000	14400000
chr1A	14910000	14980000
chr1A	15260000	15330000
chr1A	15390000	15560000
chr1A	15570000	15840000
chr1A	16380000	17070000
chr1A	17230000	17310000
chr1A	17670000	18710000
chr1A	18790000	19020000
chr1A	20270000	20940000
chr1A	21380000	21660000
chr1A	21730000	21980000
chr1A	22640000	22780000
chr1A	22920000	23090000
chr1A	23940000	24020000
chr1A	24480000	24980000
chr1A	25240000	25340000
chr1A	25910000	26000000
chr1A	27190000	27280000
chr1A	27900000	28240000
chr1A	28270000	29140000
chr1A	29380000	29770000
chr1A	30300000	30360000
chr1A	30780000	30870000
chr1A	31020000	31190000
chr1A	31770000	31970000
chr1A	32120000	32560000
chr1A	33030000	33260000
chr1A	33280000	33360000
chr1A	33420000	33640000
chr1A	33670000	34160000
chr1A	34220000	34570000
chr1A	34620000	35100000
chr1A	35760000	35850000
chr1A	35870000	36130000
chr1A	36500000	36720000
chr1A	37170000	37440000
chr1A	37470000	37670000
chr1A	37630000	38400000
chr1A	39330000	39410000
chr1A	39640000	39780000
chr1A	40260000	40320000
chr1A	40470000	40640000
chr1A	40690000	40910000
chr1A	41070000	41250000
chr1A	41820000	41930000
chr1A	42100000	42170000
chr1A	42930000	43040000
chr1A	43120000	43820000
chr1A	43840000	45310000
chr1A	45380000	46410000
chr1A	46670000	46810000
chr1A	46850000	47150000
chr1A	48110000	48800000
chr1A	49090000	49490000
chr1A	49570000	49710000
chr1A	49790000	49920000
chr1A	50060000	50140000
chr1A	50210000	50980000
chr1A	50990000	51950000
chr1A	52240000	52330000
chr1A	53150000	53370000
chr1A	53580000	53820000
chr1A	53890000	53990000
chr1A	54030000	54180000
chr1A	54800000	54900000
chr1A	54980000	55070000
chr1A	55120000	55260000
chr1A	56820000	56880000
chr1A	57940000	58110000
chr1A	58160000	58270000
chr1A	58710000	59130000
chr1A	59150000	59280000
chr1A	60580000	60690000
chr1A	60920000	60990000
chr1A	61030000	61190000
chr1A	61400000	61610000
chr1A	62060000	64060000
chr1A	64630000	64770000
chr1A	64800000	64920000
chr1A	64920000	65580000
chr1A	65610000	65670000
chr1A	66110000	66350000
chr1A	66450000	66920000
chr1A	66910000	67410000
chr1A	67400000	67980000
chr1A	67970000	68800000
chr1A	69490000	69550000
chr1A	70650000	70780000
chr1A	70800000	71790000
chr1A	71830000	71980000
chr1A	72000000	72160000
chr1A	72240000	72520000
chr1A	72910000	73770000
chr1A	73870000	74420000
chr1A	74450000	75370000
chr1A	75600000	75840000
chr1A	77660000	77860000
chr1A	77960000	78180000
chr1A	78750000	78910000
chr1A	78930000	79400000
chr1A	79480000	79610000
chr1A	80070000	80260000
chr1A	80850000	80950000
chr1A	81850000	83190000
chr1A	83190000	83640000
chr1A	84060000	84830000
chr1A	85320000	85440000
chr1A	87220000	87730000
chr1A	89900000	91210000
chr1A	91170000	92040000
chr1A	92100000	92170000
chr1A	92690000	93570000
chr1A	93600000	95170000
chr1A	95200000	95670000
chr1A	95720000	95980000
chr1A	96210000	97000000
chr1A	96960000	97660000
chr1A	97710000	98390000
chr1A	98440000	98710000
chr1A	98980000	99220000
chr1A	99240000	99450000
chr1A	100180000	100760000
chr1A	101150000	101220000
chr1A	101230000	101920000
chr1A	102200000	103290000
chr1A	103570000	103720000
chr1A	103950000	104050000
chr1A	104940000	105010000
chr1A	105120000	105390000
chr1A	105460000	105660000
chr1A	105740000	105800000
chr1A	107380000	107550000
chr1A	107950000	108150000
chr1A	108310000	108370000
chr1A	108420000	108650000
chr1A	108770000	108830000
chr1A	109060000	109160000
chr1A	109160000	109320000
chr1A	109660000	110320000
chr1A	110950000	111190000
chr1A	111220000	111280000
chr1A	111600000	111690000
chr1A	112060000	112410000
chr1A	112490000	112710000
chr1A	113270000	113870000
chr1A	113940000	114480000
chr1A	114540000	114820000
chr1A	114830000	115580000
chr1A	116090000	116160000
chr1A	117770000	117840000
chr1A	118030000	118170000
chr1A	118260000	118550000
chr1A	118690000	118800000
chr1A	118840000	119540000
chr1A	119530000	119840000
chr1A	119880000	121060000
chr1A	121050000	122090000
chr1A	122630000	123560000
chr1A	124090000	124270000
chr1A	124360000	124540000
chr1A	125100000	126010000
chr1A	126010000	127630000
chr1A	127650000	127960000
chr1A	128490000	129150000
chr1A	129140000	129760000
chr1A	130370000	130520000
chr1A	131120000	131520000
chr1A	131500000	132300000
chr1A	132310000	133010000
chr1A	133030000	133140000
chr1A	133190000	133320000
chr1A	133570000	133760000
chr1A	133860000	134230000
chr1A	135980000	136570000
chr1A	136570000	137030000
chr1A	138940000	139400000
chr1A	139720000	140620000
chr1A	140640000	141430000
chr1A	141430000	142510000
chr1A	142510000	143990000
chr1A	144120000	144190000
chr1A	145100000	145180000
chr1A	146480000	147820000
chr1A	148100000	148540000
chr1A	150400000	151960000
chr1A	151960000	152070000
chr1A	152970000	153650000
chr1A	154350000	154780000
chr1A	155750000	155870000
chr1A	156250000	156330000
chr1A	156520000	156640000
chr1A	156690000	156820000
chr1A	164670000	166500000
chr1A	166530000	166750000
chr1A	167050000	167240000
chr1A	167300000	167570000
chr1A	167590000	167650000
chr1A	169100000	169170000
chr1A	169200000	169270000
chr1A	169900000	171000000
chr1A	171010000	172780000
chr1A	173290000	173520000
chr1A	177550000	177620000
chr1A	177820000	178860000
chr1A	178900000	180340000
chr1A	181680000	183160000
chr1A	184350000	184420000
chr1A	184480000	184630000
chr1A	184650000	184790000
chr1A	184980000	185360000
chr1A	186760000	186890000
chr1A	187200000	188170000
chr1A	189370000	189490000
chr1A	194240000	194390000
chr1A	196140000	196240000
chr1A	199210000	199290000
chr1A	202120000	202180000
chr1A	204170000	204240000
chr1A	206750000	207470000
chr1A	209460000	210030000
chr1A	210000000	210200000
chr1A	210230000	210650000
chr1A	210730000	210820000
chr1A	211580000	211760000
chr1A	211810000	211940000
chr1A	212250000	212320000
chr1A	212360000	212420000
chr1A	212630000	212700000
chr1A	213190000	213460000
chr1A	214040000	214130000
chr1A	214380000	214500000
chr1A	214660000	214740000
chr1A	215310000	215470000
chr1A	215660000	215810000
chr1A	216080000	216190000
chr1A	216680000	216810000
chr1A	217090000	217180000
chr1A	217280000	217410000
chr1A	217950000	218150000
chr1A	218240000	218430000
chr1A	218590000	218740000
chr1A	219250000	219320000
chr1A	220340000	220420000
chr1A	220460000	220560000
chr1A	220930000	221070000
chr1A	221110000	221190000
chr1A	221460000	221570000
chr1A	221670000	221770000
chr1A	222190000	222250000
chr1A	223130000	223220000
chr1A	223440000	223500000
chr1A	223840000	223910000
chr1A	224150000	224930000
chr1A	224970000	225110000
chr1A	227980000	228640000
chr1A	228640000	230320000
chr1A	230340000	231010000
chr1A	231010000	232070000
chr1A	232090000	232420000
chr1A	232440000	232590000
chr1A	232630000	232700000
chr1A	237570000	237890000
chr1A	240150000	240210000
chr1A	240770000	241060000
chr1A	241170000	241470000
chr1A	242570000	243010000
chr1A	243660000	243720000
chr1A	245340000	245410000
chr1A	245440000	245700000
chr1A	245740000	245920000
chr1A	246390000	246850000
chr1A	246870000	247120000
chr1A	247140000	247250000
chr1A	247790000	248000000
chr1A	248380000	248770000
chr1A	248780000	249770000
chr1A	249790000	250750000
chr1A	251830000	252280000
chr1A	252330000	253160000
chr1A	253230000	254200000
chr1A	255350000	256030000
chr1A	256040000	257110000
chr1A	257130000	257330000
chr1A	257730000	257850000
chr1A	258070000	260070000
chr1A	260840000	260990000
chr1A	261010000	261200000
chr1A	261530000	261590000
chr1A	262580000	263120000
chr1A	264470000	265560000
chr1A	265950000	266170000
chr1A	266560000	266780000
chr1A	267770000	269380000
chr1A	270380000	270590000
chr1A	270590000	271210000
chr1A	271300000	273300000
chr1A	273590000	275590000
chr1A	275630000	276310000
chr1A	276850000	277460000
chr1A	277560000	277620000
chr1A	278990000	279050000
chr1A	280690000	281130000
chr1A	282640000	282750000
chr1A	283430000	284290000
chr1A	284360000	284680000
chr1A	284840000	284940000
chr1A	284970000	285190000
chr1A	286740000	288110000
chr1A	288280000	288640000
chr1A	288650000	289280000
chr1A	289720000	289880000
chr1A	290500000	290560000
chr1A	290940000	291130000
chr1A	291160000	292560000
chr1A	292840000	293220000
chr1A	293250000	293320000
chr1A	294210000	294390000
chr1A	294430000	294690000
chr1A	295450000	295590000
chr1A	295830000	295970000
chr1A	296990000	297400000
chr1A	297580000	297660000
chr1A	298490000	298610000
chr1A	299290000	299740000
chr1A	299790000	300030000
chr1A	300370000	300440000
chr1A	300990000	301300000
chr1A	301370000	302170000
chr1A	302220000	302550000
chr1A	302690000	302900000
chr1A	302960000	303350000
chr1A	304260000	304750000
chr1A	305450000	306380000
chr1A	306380000	306740000
chr1A	307280000	308330000
chr1A	308360000	309870000
chr1A	309910000	310220000
chr1A	310480000	310610000
chr1A	310760000	310920000
chr1A	310930000	311370000
chr1A	311390000	311700000
chr1A	311740000	312590000
chr1A	312670000	312840000
chr1A	312880000	313300000
chr1A	313700000	314090000
chr1A	314360000	315050000
chr1A	315040000	315620000
chr1A	315590000	316020000
chr1A	317160000	317350000
chr1A	317370000	317430000
chr1A	317560000	317790000
chr1A	318040000	318100000
chr1A	318420000	318490000
chr1A	318520000	318700000
chr1A	318830000	319280000
chr1A	320910000	321610000
chr1A	321630000	321800000
chr1A	321780000	322290000
chr1A	322320000	322770000
chr1A	322760000	322930000
chr1A	322970000	323450000
chr1A	325720000	327370000
chr1A	327370000	328290000
chr1A	328300000	329240000
chr1A	329400000	329500000
chr1A	329820000	330200000
chr1A	330310000	330790000
chr1A	330830000	331600000
chr1A	331680000	331970000
chr1A	331970000	332810000
chr1A	332810000	333270000
chr1A	333260000	333420000
chr1A	333410000	333840000
chr1A	333840000	334970000
chr1A	335120000	335880000
chr1A	335880000	336060000
chr1A	336130000	336380000
chr1A	336390000	337120000
chr1A	337120000	337970000
chr1A	338020000	338390000
chr1A	338960000	339500000
chr1A	339650000	339990000
chr1A	340040000	340370000
chr1A	340420000	340760000
chr1A	341930000	342260000
chr1A	342300000	342420000
chr1A	342410000	342710000
chr1A	342720000	343800000
chr1A	343790000	343890000
chr1A	343910000	343990000
chr1A	344330000	344640000
chr1A	344670000	344800000
chr1A	345160000	345350000
chr1A	346010000	346620000
chr1A	346640000	346760000
chr1A	346780000	347000000
chr1A	347190000	347390000
chr1A	347660000	347980000
chr1A	347980000	348350000
chr1A	348370000	348870000
chr1A	348900000	349260000
chr1A	349860000	350350000
chr1A	350360000	350710000
chr1A	351280000	351510000
chr1A	351850000	352280000
chr1A	352280000	352640000
chr1A	352650000	353030000
chr1A	353070000	353380000
chr1A	353400000	354000000
chr1A	354010000	354200000
chr1A	354690000	356620000
chr1A	356590000	356860000
chr1A	356880000	357630000
chr1A	357650000	358960000
chr1A	359230000	359310000
chr1A	359350000	359740000
chr1A	360310000	360380000
chr1A	360420000	360530000
chr1A	360550000	360820000
chr1A	361140000	361860000
chr1A	361890000	362280000
chr1A	362310000	362640000
chr1A	363540000	363930000
chr1A	363960000	364320000
chr1A	364320000	364740000
chr1A	364730000	365520000
chr1A	365510000	365970000
chr1A	366080000	366700000
chr1A	367040000	367720000
chr1A	368030000	368090000
chr1A	369400000	369520000
chr1A	369840000	370320000
chr1A	370370000	370440000
chr1A	370710000	370790000
chr1A	370970000	371420000
chr1A	371640000	371790000
chr1A	371790000	372130000
chr1A	372290000	372350000
chr1A	373400000	373660000
chr1A	373670000	374910000
chr1A	374950000	375040000
chr1A	375370000	376710000
chr1A	376730000	377290000
chr1A	377300000	377600000
chr1A	377640000	377970000
chr1A	378230000	378370000
chr1A	378780000	378860000
chr1A	378880000	378990000
chr1A	379010000	379130000
chr1A	379150000	379940000
chr1A	379990000	380150000
chr1A	381180000	381270000
chr1A	381300000	381540000
chr1A	382020000	382380000
chr1A	382470000	382670000
chr1A	382790000	383070000
chr1A	383080000	383530000
chr1A	383530000	384170000
chr1A	384890000	385230000
chr1A	385250000	385370000
chr1A	385450000	385780000
chr1A	385870000	386090000
chr1A	386340000	388340000
chr1A	388930000	389180000
chr1A	389760000	390120000
chr1A	390140000	391470000
chr1A	391760000	392360000
chr1A	392440000	392530000
chr1A	392620000	392710000
chr1A	393910000	394180000
chr1A	394750000	395080000
chr1A	395270000	395340000
chr1A	395830000	395890000
chr1A	396140000	396360000
chr1A	396710000	397160000
chr1A	397210000	398260000
chr1A	398320000	398530000
chr1A	399350000	399710000
chr1A	399770000	400170000
chr1A	400310000	400970000
chr1A	400990000	401290000
chr1A	401330000	401880000
chr1A	401960000	402370000
chr1A	402430000	402640000
chr1A	402650000	402790000
chr1A	403250000	403570000
chr1A	403670000	403850000
chr1A	404060000	404170000
chr1A	405050000	405110000
chr1A	405330000	405400000
chr1A	405460000	406120000
chr1A	406160000	406580000
chr1A	407410000	407480000
chr1A	408120000	408220000
chr1A	408220000	408600000
chr1A	408720000	408840000
chr1A	409610000	410430000
chr1A	410420000	410870000
chr1A	410880000	411510000
chr1A	411630000	411740000
chr1A	411730000	412100000
chr1A	412440000	412520000
chr1A	413040000	413180000
chr1A	413210000	413280000
chr1A	413620000	413710000
chr1A	413770000	414060000
chr1A	414100000	414210000
chr1A	414260000	414550000
chr1A	414560000	414960000
chr1A	415450000	415600000
chr1A	416100000	416160000
chr1A	416330000	417030000
chr1A	417280000	418690000
chr1A	418710000	419370000
chr1A	419780000	419980000
chr1A	420650000	421010000
chr1A	421480000	422110000
chr1A	422140000	422370000
chr1A	424380000	425510000
chr1A	425540000	425630000
chr1A	427580000	428510000
chr1A	428480000	428640000
chr1A	430020000	430110000
chr1A	431000000	432660000
chr1A	432820000	432930000
chr1A	432950000	434010000
chr1A	434030000	434490000
chr1A	434580000	435020000
chr1A	435040000	435210000
chr1A	435630000	435690000
chr1A	435810000	436270000
chr1A	436540000	436990000
chr1A	437660000	437750000
chr1A	437780000	438220000
chr1A	438760000	438900000
chr1A	439060000	439380000
chr1A	439380000	440160000
chr1A	440270000	440390000
chr1A	440930000	441270000
chr1A	441270000	441400000
chr1A	441520000	441710000
chr1A	441780000	442630000
chr1A	443820000	443920000
chr1A	445270000	445360000
chr1A	446390000	446840000
chr1A	446870000	447230000
chr1A	447900000	447960000
chr1A	448190000	448340000
chr1A	448380000	448580000
chr1A	448940000	449390000
chr1A	449420000	449940000
chr1A	450000000	450080000
chr1A	450150000	450310000
chr1A	450390000	450560000
chr1A	451000000	451330000
chr1A	451330000	452360000
chr1A	452430000	452620000
chr1A	453900000	454090000
chr1A	454120000	454360000
chr1A	454360000	454540000
chr1A	454600000	454760000
chr1A	454790000	455370000
chr1A	455860000	456000000
chr1A	457230000	457460000
chr1A	457860000	458140000
chr1A	458900000	459690000
chr1A	460340000	460600000
chr1A	461250000	461380000
chr1A	461420000	461500000
chr1A	461890000	462120000
chr1A	462170000	462300000
chr1A	462350000	462460000
chr1A	462720000	463230000
chr1A	463250000	463800000
chr1A	463880000	463960000
chr1A	464020000	464410000
chr1A	464430000	464530000
chr1A	464740000	464810000
chr1A	464850000	465110000
chr1A	465140000	465250000
chr1A	465260000	466120000
chr1A	466150000	466440000
chr1A	466420000	466810000
chr1A	467050000	467110000
chr1A	467180000	467540000
chr1A	467530000	467750000
chr1A	467790000	468190000
chr1A	468260000	468450000
chr1A	469700000	469840000
chr1A	469870000	470090000
chr1A	470110000	470360000
chr1A	470620000	471120000
chr1A	471160000	471460000
chr1A	471950000	472090000
chr1A	472190000	472320000
chr1A	472670000	473160000
chr1A	473560000	473660000
chr1A	473870000	473940000
chr1A	473950000	474740000
chr1A	474790000	474960000
chr1A	475310000	475620000
chr1A	475710000	476530000
chr1A	476890000	477510000
chr1A	477750000	477840000
chr1A	478210000	478480000
chr1A	478720000	479790000
chr1A	479810000	480430000
chr1A	482280000	482470000
chr1A	482570000	482730000
chr1A	482760000	482850000
chr1A	482870000	483110000
chr1A	483090000	483480000
chr1A	483480000	483620000
chr1A	485310000	485450000
chr1A	485580000	485920000
chr1A	485980000	486170000
chr1A	486160000	486660000
chr1A	486850000	487140000
chr1A	487220000	487780000
chr1A	487960000	488030000
chr1A	488060000	488550000
chr1A	488620000	488770000
chr1A	488810000	488940000
chr1A	489030000	489130000
chr1A	489390000	489860000
chr1A	489890000	490110000
chr1A	490110000	490400000
chr1A	490510000	490910000
chr1A	490940000	491740000
chr1A	491760000	491980000
chr1A	492000000	493020000
chr1A	493260000	493390000
chr1A	493400000	493630000
chr1A	493740000	494000000
chr1A	494080000	494350000
chr1A	494360000	494770000
chr1A	494770000	494980000
chr1A	495350000	495460000
chr1A	495530000	495610000
chr1A	495650000	495780000
chr1A	495790000	496090000
chr1A	496450000	496510000
chr1A	497250000	497320000
chr1A	497390000	497480000
chr1A	497940000	498040000
chr1A	498070000	498260000
chr1A	498280000	498370000
chr1A	498510000	498720000
chr1A	498910000	499120000
chr1A	499130000	499270000
chr1A	499310000	499370000
chr1A	500040000	500230000
chr1A	500300000	500640000
chr1A	500640000	500820000
chr1A	500960000	501060000
chr1A	501250000	501350000
chr1A	501350000	501530000
chr1A	501620000	501680000
chr1A	501730000	501900000
chr1A	501950000	502020000
chr1A	502210000	502370000
chr1A	503430000	503610000
chr1A	503650000	503980000
chr1A	504570000	505160000
chr1A	505240000	505470000
chr1A	505500000	506070000
chr1A	506080000	506170000
chr1A	506170000	506670000
chr1A	506790000	507150000
chr1A	507200000	507430000
chr1A	507500000	507580000
chr1A	507960000	508020000
chr1A	508070000	508420000
chr1A	508430000	508610000
chr1A	508990000	510790000
chr1A	511430000	512370000
chr1A	512380000	513340000
chr1A	513760000	514390000
chr1A	514430000	514560000
chr1A	514830000	514920000
chr1A	514960000	515090000
chr1A	516400000	516600000
chr1A	516670000	516750000
chr1A	517100000	517180000
chr1A	518180000	518320000
chr1A	518440000	518860000
chr1A	518870000	519080000
chr1A	519130000	519200000
chr1A	519290000	519680000
chr1A	519670000	520500000
chr1A	520520000	520930000
chr1A	521140000	521670000
chr1A	521700000	521820000
chr1A	521820000	522010000
chr1A	522050000	522110000
chr1A	522150000	522730000
chr1A	522850000	523030000
chr1A	523080000	523630000
chr1A	523670000	523760000
chr1A	523840000	523930000
chr1A	523950000	524100000
chr1A	524180000	524470000
chr1A	524530000	525550000
chr1A	525570000	525650000
chr1A	526090000	526340000
chr1A	526330000	526870000
chr1A	527160000	527500000
chr1A	527500000	527700000
chr1A	527700000	527860000
chr1A	528120000	528200000
chr1A	528240000	528300000
chr1A	528570000	528640000
chr1A	528790000	529070000
chr1A	529170000	529530000
chr1A	529630000	529830000
chr1A	530150000	530230000
chr1A	530340000	530520000
chr1A	530580000	530670000
chr1A	530870000	531320000
chr1A	531760000	531870000
chr1A	532530000	532750000
chr1A	532780000	533280000
chr1A	534500000	534880000
chr1A	534940000	535040000
chr1A	535100000	535180000
chr1A	535220000	535490000
chr1A	535540000	535710000
chr1A	535920000	536000000
chr1A	536260000	536390000
chr1A	536420000	536890000
chr1A	536900000	537030000
chr1A	537070000	537540000
chr1A	537590000	537820000
chr1A	538110000	538410000
chr1A	538570000	538750000
chr1A	538890000	538950000
chr1A	539040000	539200000
chr1A	539270000	539460000
chr1A	539540000	539810000
chr1A	539950000	540080000
chr1A	540900000	540990000
chr1A	541160000	541370000
chr1A	541450000	541710000
chr1A	541740000	541910000
chr1A	541980000	542150000
chr1A	542610000	542690000
chr1A	543160000	543290000
chr1A	543310000	543490000
chr1A	543500000	543670000
chr1A	543750000	543930000
chr1A	544120000	544790000
chr1A	544910000	545060000
chr1A	545430000	545600000
chr1A	545630000	545850000
chr1A	545960000	546130000
chr1A	546150000	546290000
chr1A	546320000	546450000
chr1A	546510000	546700000
chr1A	546760000	546860000
chr1A	547180000	547610000
chr1A	547640000	547730000
chr1A	547880000	547940000
chr1A	548240000	548310000
chr1A	548310000	548510000
chr1A	548500000	548670000
chr1A	548780000	548970000
chr1A	549090000	549220000
chr1A	549380000	549750000
chr1A	549800000	550280000
chr1A	550470000	550670000
chr1A	550740000	551010000
chr1A	550990000	551440000
chr1A	551510000	551640000
chr1A	552360000	552450000
chr1A	552660000	552750000
chr1A	552860000	553000000
chr1A	553370000	553460000
chr1A	553510000	553720000
chr1A	553940000	554070000
chr1A	554570000	555620000
chr1A	555640000	556090000
chr1A	556100000	556300000
chr1A	556470000	556530000
chr1A	557850000	558150000
chr1A	559050000	559180000
chr1A	559460000	559620000
chr1A	559730000	560020000
chr1A	560160000	560330000
chr1A	560370000	560450000
chr1A	560540000	560640000
chr1A	560920000	561460000
chr1A	561790000	561930000
chr1A	563010000	563140000
chr1A	563970000	564170000
chr1A	564990000	565170000
chr1A	565220000	565390000
chr1A	566070000	566330000
chr1A	566350000	566410000
chr1A	566570000	566650000
chr1A	567270000	567510000
chr1A	567750000	567830000
chr1A	567990000	568190000
chr1A	568240000	568310000
chr1A	568490000	568610000
chr1A	568610000	569720000
chr1A	569740000	569820000
chr1A	570130000	570790000
chr1A	571200000	571290000
chr1A	571300000	571390000
chr1A	572280000	572420000
chr1A	573110000	573200000
chr1A	573270000	573350000
chr1A	573410000	573520000
chr1A	574060000	575620000
chr1A	575920000	576840000
chr1A	577430000	577530000
chr1A	577660000	577750000
chr1A	577990000	578100000
chr1A	578140000	578290000
chr1A	578300000	578570000
chr1A	578760000	578870000
chr1A	578980000	579180000
chr1A	579530000	579670000
chr1A	579680000	579770000
chr1A	580120000	580200000
chr1A	580420000	580560000
chr1A	580790000	580990000
chr1A	581230000	581560000
chr1A	581620000	581680000
chr1A	581830000	581960000
chr1A	582010000	582470000
chr1A	583070000	583150000
chr1A	583790000	583890000
chr1A	584240000	584340000
chr1A	584420000	584490000
chr1A	584530000	584690000
chr1A	585000000	585060000
chr1A	585170000	585320000
chr1A	585750000	586070000
chr1A	586250000	586320000
chr1A	586600000	586680000
chr1A	586750000	586890000
chr1A	587000000	587080000
chr1A	587420000	587520000
chr1A	587800000	588020000
chr1A	588040000	588350000
chr1A	588410000	588500000
chr1A	588570000	588840000
chr1A	589100000	589350000
chr1A	589370000	589430000
chr1A	589530000	590070000
chr1A	590100000	590300000
chr1A	590330000	590650000
chr1A	590680000	590980000
chr1A	591010000	591220000
chr1A	591800000	592520000
chr1A	592540000	592650000
chr1A	592890000	593090000
chr1A	593140000	593240000
chr1A	593370000	593600000
chr1A	593840000	594310000
chr1A	594530000	595130000
chr1A	595330000	595520000
chr1A	595540000	595640000
chr1A	595700000	595790000
chr1A	595960000	596300000
chr1A	596550000	596620000
chr1A	596730000	596940000
chr1A	597010000	597130000
chr1A	597160000	597350000
chr1A	597410000	597540000
chr1A	597680000	598300000
chr1A	598570000	598630000
chr1A	598830000	598900000
chr1A	599630000	599830000
chr1A	599890000	600080000
chr1A	600140000	600390000
chr1A	600400000	600530000
chr1A	600590000	600950000
chr1A	601370000	601630000
chr1A	601680000	601790000
chr1A	602590000	602860000
chr1A	602870000	603050000
chr1B	2480000	2780000
chr1B	5090000	5310000
chr1B	5340000	6240000
chr1B	6440000	6570000
chr1B	6720000	6780000
chr1B	6960000	7550000
chr1B	7650000	7710000
chr1B	8220000	8420000
chr1B	8490000	8830000
chr1B	9350000	9460000
chr1B	9590000	9790000
chr1B	9910000	10050000
chr1B	10450000	10560000
chr1B	10580000	10690000
chr1B	11000000	11070000
chr1B	11310000	11380000
chr1B	12830000	12890000
chr1B	13380000	13520000
chr1B	13950000	14070000
chr1B	14080000	14350000
chr1B	14510000	14700000
chr1B	15030000	15100000
chr1B	15160000	15230000
chr1B	15380000	15460000
chr1B	15790000	15860000
chr1B	15970000	16310000
chr1B	16770000	16910000
chr1B	17060000	17180000
chr1B	17290000	17350000
chr1B	17440000	17500000
chr1B	17580000	17710000
chr1B	18060000	18390000
chr1B	19730000	19790000
chr1B	20190000	20300000
chr1B	20350000	20590000
chr1B	21010000	21210000
chr1B	21640000	21700000
chr1B	22270000	22540000
chr1B	22660000	22840000
chr1B	24200000	25350000
chr1B	25500000	26050000
chr1B	26070000	27740000
chr1B	27740000	28970000
chr1B	29090000	29170000
chr1B	30390000	30530000
chr1B	30940000	31060000
chr1B	31460000	31560000
chr1B	32080000	32150000
chr1B	32350000	33010000
chr1B	33050000	33130000
chr1B	33320000	33420000
chr1B	33660000	33720000
chr1B	34260000	34330000
chr1B	34830000	34910000
chr1B	34990000	35260000
chr1B	35280000	35570000
chr1B	35710000	35800000
chr1B	35920000	36210000
chr1B	36380000	37020000
chr1B	37060000	38260000
chr1B	38290000	38670000
chr1B	40020000	41370000
chr1B	41450000	41620000
chr1B	41830000	41900000
chr1B	42820000	44080000
chr1B	44220000	44470000
chr1B	44480000	44790000
chr1B	45290000	45450000
chr1B	45570000	45730000
chr1B	45910000	46160000
chr1B	46510000	46880000
chr1B	46970000	47030000
chr1B	47830000	48300000
chr1B	48460000	48520000
chr1B	48550000	48630000
chr1B	48700000	48840000
chr1B	48940000	49240000
chr1B	49260000	50080000
chr1B	50190000	50490000
chr1B	50710000	50970000
chr1B	51280000	51920000
chr1B	52360000	53270000
chr1B	53330000	54110000
chr1B	54450000	54800000
chr1B	54820000	55450000
chr1B	55460000	56140000
chr1B	56210000	56270000
chr1B	56620000	56750000
chr1B	56980000	57480000
chr1B	57620000	57800000
chr1B	58920000	59500000
chr1B	59790000	60620000
chr1B	60650000	60780000
chr1B	61030000	61350000
chr1B	61530000	62700000
chr1B	62780000	63010000
chr1B	63330000	63600000
chr1B	63660000	63880000
chr1B	63920000	64150000
chr1B	64370000	65030000
chr1B	65030000	65250000
chr1B	65300000	65580000
chr1B	65840000	65970000
chr1B	66210000	66350000
chr1B	66690000	66930000
chr1B	66960000	67230000
chr1B	67550000	67730000
chr1B	67800000	67960000
chr1B	67970000	68420000
chr1B	68460000	68880000
chr1B	68920000	69110000
chr1B	69140000	69520000
chr1B	69550000	69710000
chr1B	71520000	71620000
chr1B	72330000	73070000
chr1B	73150000	74680000
chr1B	75110000	75260000
chr1B	76000000	76480000
chr1B	76710000	76830000
chr1B	77720000	77900000
chr1B	78090000	78150000
chr1B	78340000	78520000
chr1B	78560000	78750000
chr1B	78910000	79030000
chr1B	79550000	79650000
chr1B	79790000	79920000
chr1B	79910000	80200000
chr1B	80240000	80450000
chr1B	80750000	80900000
chr1B	80990000	81100000
chr1B	81160000	82300000
chr1B	82810000	83210000
chr1B	83500000	83660000
chr1B	83700000	85120000
chr1B	85180000	85970000
chr1B	85970000	86130000
chr1B	86680000	86760000
chr1B	86790000	87170000
chr1B	87180000	87420000
chr1B	87890000	88270000
chr1B	88290000	89060000
chr1B	89910000	90750000
chr1B	90790000	90900000
chr1B	90940000	91110000
chr1B	91230000	91600000
chr1B	91610000	91870000
chr1B	91970000	92060000
chr1B	92090000	92620000
chr1B	92630000	92760000
chr1B	92780000	92920000
chr1B	93500000	93580000
chr1B	93750000	93940000
chr1B	94030000	94130000
chr1B	94580000	94910000
chr1B	95080000	95750000
chr1B	95780000	96030000
chr1B	97640000	99540000
chr1B	99560000	100200000
chr1B	100240000	101570000
chr1B	101570000	102750000
chr1B	103000000	103280000
chr1B	103340000	103470000
chr1B	103670000	104150000
chr1B	104210000	104420000
chr1B	104480000	105000000
chr1B	105770000	105870000
chr1B	106210000	107330000
chr1B	107380000	107980000
chr1B	108110000	109150000
chr1B	109170000	109240000
chr1B	109270000	110380000
chr1B	110910000	111260000
chr1B	112630000	112780000
chr1B	112870000	113460000
chr1B	113870000	114250000
chr1B	114290000	114380000
chr1B	114400000	114870000
chr1B	115590000	115840000
chr1B	117080000	117290000
chr1B	118870000	118940000
chr1B	119050000	119440000
chr1B	119630000	119990000
chr1B	120730000	120860000
chr1B	123480000	123780000
chr1B	123810000	124200000
chr1B	124630000	125000000
chr1B	125620000	125750000
chr1B	125920000	126230000
chr1B	126780000	127310000
chr1B	128820000	128990000
chr1B	129020000	129930000
chr1B	129930000	130780000
chr1B	130810000	131330000
chr1B	131480000	131820000
chr1B	132530000	132900000
chr1B	132890000	133090000
chr1B	133630000	135060000
chr1B	135210000	135490000
chr1B	135560000	135650000
chr1B	135680000	136030000
chr1B	136390000	136560000
chr1B	136570000	137100000
chr1B	138590000	139320000
chr1B	139310000	139860000
chr1B	140500000	141020000
chr1B	141030000	141420000
chr1B	141580000	142320000
chr1B	142370000	142850000
chr1B	144000000	144410000
chr1B	144500000	144740000
chr1B	146520000	147120000
chr1B	147120000	147870000
chr1B	149230000	149690000
chr1B	149750000	150240000
chr1B	150300000	150920000
chr1B	150920000	151850000
chr1B	152140000	152960000
chr1B	153220000	153370000
chr1B	153570000	155410000
chr1B	155410000	156180000
chr1B	157400000	157460000
chr1B	157940000	158740000
chr1B	159980000	161290000
chr1B	161330000	161480000
chr1B	162350000	162410000
chr1B	163110000	163650000
chr1B	163830000	164480000
chr1B	164570000	164630000
chr1B	164770000	165470000
chr1B	166550000	167810000
chr1B	170040000	172040000
chr1B	172060000	172890000
chr1B	175420000	176230000
chr1B	179750000	180230000
chr1B	195510000	195570000
chr1B	195830000	195970000
chr1B	198960000	200960000
chr1B	200980000	201120000
chr1B	201180000	201300000
chr1B	206450000	206510000
chr1B	208830000	209580000
chr1B	209590000	211590000
chr1B	212610000	212670000
chr1B	215930000	216010000
chr1B	216060000	216140000
chr1B	216170000	216400000
chr1B	217380000	219250000
chr1B	219790000	219920000
chr1B	228270000	228430000
chr1B	230000000	230090000
chr1B	231930000	232150000
chr1B	232470000	232540000
chr1B	233070000	233150000
chr1B	233240000	233350000
chr1B	236510000	236570000
chr1B	239650000	239910000
chr1B	239910000	240600000
chr1B	242100000	242830000
chr1B	247780000	249610000
chr1B	253460000	253530000
chr1B	253570000	253680000
chr1B	254540000	254640000
chr1B	257770000	257870000
chr1B	259680000	259780000
chr1B	259970000	260030000
chr1B	261810000	261880000
chr1B	262320000	263710000
chr1B	265690000	265750000
chr1B	268350000	268410000
chr1B	270060000	270210000
chr1B	270960000	271740000
chr1B	273500000	273600000
chr1B	274380000	274560000
chr1B	274620000	274730000
chr1B	275150000	275250000
chr1B	275470000	275650000
chr1B	275720000	275830000
chr1B	276020000	276260000
chr1B	276400000	276540000
chr1B	277380000	277480000
chr1B	277720000	277790000
chr1B	278140000	278410000
chr1B	278470000	278540000
chr1B	278570000	278630000
chr1B	278740000	278840000
chr1B	279050000	279240000
chr1B	279690000	279800000
chr1B	280690000	280770000
chr1B	281010000	281080000
chr1B	281260000	281490000
chr1B	281600000	281720000
chr1B	282840000	283000000
chr1B	283780000	283970000
chr1B	284440000	284630000
chr1B	284660000	284740000
chr1B	284970000	285160000
chr1B	285260000	285380000
chr1B	285740000	285820000
chr1B	285870000	286060000
chr1B	286190000	286250000
chr1B	286560000	286710000
chr1B	287200000	287390000
chr1B	287670000	287740000
chr1B	287940000	288030000
chr1B	288110000	288390000
chr1B	289150000	290290000
chr1B	290390000	290710000
chr1B	292900000	293620000
chr1B	293940000	294210000
chr1B	294760000	294830000
chr1B	294870000	294960000
chr1B	295330000	297330000
chr1B	297340000	298080000
chr1B	299460000	299970000
chr1B	300610000	300710000
chr1B	300820000	300900000
chr1B	300940000	301170000
chr1B	301190000	301660000
chr1B	301710000	302040000
chr1B	302250000	302750000
chr1B	302870000	302940000
chr1B	304410000	305480000
chr1B	305500000	305560000
chr1B	305720000	306180000
chr1B	306280000	306780000
chr1B	308100000	308170000
chr1B	308210000	308280000
chr1B	309840000	310110000
chr1B	310130000	311530000
chr1B	311720000	313670000
chr1B	314430000	314940000
chr1B	314990000	315120000
chr1B	315370000	315720000
chr1B	315750000	316070000
chr1B	316080000	316450000
chr1B	316480000	316600000
chr1B	316720000	316830000
chr1B	316870000	316970000
chr1B	319070000	319270000
chr1B	319490000	319700000
chr1B	319970000	321970000
chr1B	322370000	323570000
chr1B	323580000	324280000
chr1B	325700000	325940000
chr1B	326320000	327940000
chr1B	328250000	328320000
chr1B	328370000	328460000
chr1B	328540000	329080000
chr1B	329200000	330050000
chr1B	330210000	330490000
chr1B	330570000	330740000
chr1B	330930000	331200000
chr1B	331240000	331340000
chr1B	331350000	331730000
chr1B	331730000	332740000
chr1B	332820000	333150000
chr1B	333270000	333410000
chr1B	333760000	334820000
chr1B	334820000	335880000
chr1B	335950000	336990000
chr1B	337800000	337990000
chr1B	338460000	338920000
chr1B	339160000	339550000
chr1B	339540000	339700000
chr1B	341150000	341220000
chr1B	341630000	341810000
chr1B	342710000	342990000
chr1B	343030000	343180000
chr1B	343700000	343860000
chr1B	343920000	344140000
chr1B	344570000	344700000
chr1B	346840000	347210000
chr1B	347940000	348990000
chr1B	349780000	349850000
chr1B	350400000	350710000
chr1B	352220000	352540000
chr1B	353050000	353440000
chr1B	353510000	353760000
chr1B	353790000	354870000
chr1B	354910000	355580000
chr1B	355950000	356180000
chr1B	356210000	356770000
chr1B	356780000	357360000
chr1B	357660000	357720000
chr1B	358270000	359050000
chr1B	359050000	360760000
chr1B	360830000	361290000
chr1B	361300000	362480000
chr1B	362900000	363210000
chr1B	363880000	364470000
chr1B	364510000	364720000
chr1B	364710000	365260000
chr1B	365260000	365720000
chr1B	365740000	365830000
chr1B	365850000	366140000
chr1B	366140000	366670000
chr1B	367090000	367490000
chr1B	367710000	367780000
chr1B	368520000	368730000
chr1B	369550000	370610000
chr1B	370610000	370690000
chr1B	370700000	370900000
chr1B	372360000	372940000
chr1B	372990000	374400000
chr1B	374400000	374810000
chr1B	374790000	375960000
chr1B	376040000	376110000
chr1B	376880000	377000000
chr1B	377000000	377330000
chr1B	377360000	377530000
chr1B	377560000	378270000
chr1B	378460000	378880000
chr1B	379030000	379110000
chr1B	379940000	380160000
chr1B	380310000	381210000
chr1B	382350000	382460000
chr1B	382510000	382810000
chr1B	382800000	382950000
chr1B	382970000	384970000
chr1B	385090000	385640000
chr1B	385670000	386370000
chr1B	386370000	386470000
chr1B	386510000	387200000
chr1B	387210000	387840000
chr1B	387830000	388830000
chr1B	388880000	389180000
chr1B	389220000	389550000
chr1B	389580000	389730000
chr1B	391970000	392170000
chr1B	392180000	392350000
chr1B	392770000	393040000
chr1B	393520000	393830000
chr1B	393880000	394100000
chr1B	394140000	394220000
chr1B	394240000	394510000
chr1B	394640000	394830000
chr1B	394940000	395080000
chr1B	395320000	395380000
chr1B	395450000	395790000
chr1B	395830000	395910000
chr1B	396630000	398280000
chr1B	398760000	398960000
chr1B	400560000	401770000
chr1B	401860000	402800000
chr1B	402800000	402960000
chr1B	403230000	403680000
chr1B	403740000	404140000
chr1B	404180000	404520000
chr1B	404550000	404950000
chr1B	404980000	405250000
chr1B	405350000	405860000
chr1B	406140000	406820000
chr1B	406820000	407210000
chr1B	407980000	408040000
chr1B	408260000	408630000
chr1B	408660000	409170000
chr1B	409160000	409540000
chr1B	409570000	409810000
chr1B	409900000	410200000
chr1B	410210000	410420000
chr1B	410420000	410660000
chr1B	410670000	412160000
chr1B	412180000	412450000
chr1B	412620000	412900000
chr1B	412910000	413340000
chr1B	413360000	414060000
chr1B	414110000	414670000
chr1B	415630000	416200000
chr1B	416480000	416680000
chr1B	416690000	417130000
chr1B	417160000	417310000
chr1B	417340000	417970000
chr1B	417970000	418540000
chr1B	419340000	420510000
chr1B	420510000	420570000
chr1B	420950000	421140000
chr1B	421510000	421610000
chr1B	422670000	423130000
chr1B	424020000	424230000
chr1B	424560000	425250000
chr1B	425350000	426090000
chr1B	426610000	426720000
chr1B	426830000	427040000
chr1B	427090000	427160000
chr1B	427200000	427480000
chr1B	427640000	427920000
chr1B	428110000	428640000
chr1B	429010000	429680000
chr1B	430360000	430940000
chr1B	431060000	431490000
chr1B	431500000	431930000
chr1B	431930000	433550000
chr1B	433560000	433820000
chr1B	434060000	434400000
chr1B	434620000	435360000
chr1B	435360000	435860000
chr1B	435840000	436220000
chr1B	436610000	436740000
chr1B	437070000	437240000
chr1B	437520000	438340000
chr1B	438350000	439360000
chr1B	440470000	440590000
chr1B	441220000	441970000
chr1B	442530000	443610000
chr1B	443630000	444650000
chr1B	444640000	444830000
chr1B	444820000	445200000
chr1B	445240000	445340000
chr1B	445370000	445780000
chr1B	446080000	446290000
chr1B	446760000	447300000
chr1B	447330000	448220000
chr1B	448290000	448940000
chr1B	449000000	449660000
chr1B	449710000	450470000
chr1B	450510000	450730000
chr1B	451340000	453340000
chr1B	453510000	454680000
chr1B	455220000	455850000
chr1B	455860000	456930000
chr1B	456920000	457550000
chr1B	458400000	458520000
chr1B	458530000	459100000
chr1B	459100000	459470000
chr1B	459520000	460380000
chr1B	461730000	461800000
chr1B	463170000	463490000
chr1B	463500000	464740000
chr1B	464760000	465470000
chr1B	465510000	466170000
chr1B	466280000	466560000
chr1B	466730000	466790000
chr1B	466850000	467820000
chr1B	467890000	468070000
chr1B	469150000	469930000
chr1B	470740000	471230000
chr1B	471290000	471500000
chr1B	472040000	472150000
chr1B	472500000	472670000
chr1B	472870000	473160000
chr1B	473180000	473870000
chr1B	473910000	474110000
chr1B	474160000	474270000
chr1B	474340000	474630000
chr1B	474650000	474800000
chr1B	474920000	475020000
chr1B	475040000	475350000
chr1B	476150000	476280000
chr1B	476370000	476940000
chr1B	477130000	477510000
chr1B	477590000	477840000
chr1B	477850000	478020000
chr1B	478140000	478440000
chr1B	480070000	480460000
chr1B	480680000	480830000
chr1B	481930000	482010000
chr1B	482060000	482570000
chr1B	482750000	482830000
chr1B	483960000	484040000
chr1B	484190000	484970000
chr1B	485550000	486580000
chr1B	486780000	487090000
chr1B	487410000	487640000
chr1B	488060000	488390000
chr1B	488690000	488780000
chr1B	488880000	488980000
chr1B	490590000	491480000
chr1B	491930000	492120000
chr1B	493150000	493470000
chr1B	493500000	494780000
chr1B	494760000	496320000
chr1B	496340000	496670000
chr1B	496740000	497090000
chr1B	497090000	497590000
chr1B	497690000	498130000
chr1B	498240000	498380000
chr1B	498990000	499140000
chr1B	499410000	499540000
chr1B	499570000	500180000
chr1B	500870000	501080000
chr1B	501110000	501320000
chr1B	501300000	501470000
chr1B	502270000	502480000
chr1B	503860000	504140000
chr1B	504170000	505250000
chr1B	505260000	505710000
chr1B	505730000	505910000
chr1B	506050000	506950000
chr1B	506950000	507610000
chr1B	508180000	508590000
chr1B	508620000	509130000
chr1B	509150000	509430000
chr1B	509460000	510070000
chr1B	510080000	510210000
chr1B	510660000	510920000
chr1B	511040000	511250000
chr1B	511310000	511470000
chr1B	512550000	513610000
chr1B	513760000	514120000
chr1B	514170000	514490000
chr1B	514620000	516620000
chr1B	516790000	516870000
chr1B	516940000	517430000
chr1B	518090000	518460000
chr1B	520420000	520690000
chr1B	521040000	522750000
chr1B	522820000	523060000
chr1B	523670000	523820000
chr1B	523950000	524150000
chr1B	524150000	524480000
chr1B	524510000	524920000
chr1B	524910000	525260000
chr1B	525270000	525490000
chr1B	526190000	526730000
chr1B	527880000	528030000
chr1B	528210000	528410000
chr1B	528490000	529010000
chr1B	529030000	529280000
chr1B	529870000	530690000
chr1B	530710000	531300000
chr1B	531670000	531790000
chr1B	532380000	532460000
chr1B	532620000	532810000
chr1B	532850000	534250000
chr1B	534770000	534920000
chr1B	534940000	535390000
chr1B	535550000	535660000
chr1B	536050000	536280000
chr1B	536320000	536490000
chr1B	536510000	536890000
chr1B	537680000	537790000
chr1B	537790000	538210000
chr1B	538370000	538650000
chr1B	538700000	538830000
chr1B	539090000	539480000
chr1B	539500000	539720000
chr1B	540490000	540580000
chr1B	540610000	540700000
chr1B	541100000	541160000
chr1B	541280000	541540000
chr1B	541570000	541830000
chr1B	541860000	542230000
chr1B	542660000	542910000
chr1B	542920000	544460000
chr1B	544470000	544810000
chr1B	544900000	545120000
chr1B	545440000	545670000
chr1B	546210000	546760000
chr1B	546830000	548540000
chr1B	548570000	549160000
chr1B	549730000	550830000
chr1B	551080000	551150000
chr1B	551750000	551980000
chr1B	552210000	552280000
chr1B	552360000	552670000
chr1B	553190000	553460000
chr1B	553470000	553790000
chr1B	554130000	554440000
chr1B	554440000	555000000
chr1B	555350000	555440000
chr1B	555490000	555600000
chr1B	555890000	556520000
chr1B	556560000	556840000
chr1B	557600000	557980000
chr1B	558110000	558180000
chr1B	558690000	558850000
chr1B	558850000	559720000
chr1B	559720000	560220000
chr1B	560250000	560740000
chr1B	560730000	561960000
chr1B	562140000	562400000
chr1B	562440000	562980000
chr1B	563250000	563680000
chr1B	563770000	565210000
chr1B	565280000	565680000
chr1B	566160000	566380000
chr1B	567860000	568080000
chr1B	568110000	568220000
chr1B	569270000	570560000
chr1B	570590000	572020000
chr1B	572070000	573050000
chr1B	573070000	573130000
chr1B	573180000	573990000
chr1B	574050000	575210000
chr1B	575210000	575470000
chr1B	575500000	575570000
chr1B	575630000	576000000
chr1B	576040000	576310000
chr1B	576350000	576790000
chr1B	576820000	577180000
chr1B	577190000	577480000
chr1B	577500000	577740000
chr1B	577790000	577880000
chr1B	578880000	579060000
chr1B	579070000	579160000
chr1B	579740000	579810000
chr1B	579860000	579960000
chr1B	580130000	580340000
chr1B	581730000	581860000
chr1B	581870000	581940000
chr1B	582610000	583030000
chr1B	583150000	583360000
chr1B	584110000	584200000
chr1B	585400000	585820000
chr1B	586160000	586290000
chr1B	586480000	586570000
chr1B	586580000	586750000
chr1B	586780000	586900000
chr1B	587530000	587760000
chr1B	588120000	588490000
chr1B	588560000	588760000
chr1B	589060000	589140000
chr1B	589180000	589300000
chr1B	589350000	589610000
chr1B	589870000	589990000
chr1B	590070000	590680000
chr1B	590720000	591340000
chr1B	591520000	591980000
chr1B	592110000	592210000
chr1B	592240000	592740000
chr1B	593120000	594820000
chr1B	594890000	595040000
chr1B	595050000	595320000
chr1B	595580000	595790000
chr1B	595820000	596220000
chr1B	596220000	596500000
chr1B	598390000	598460000
chr1B	599430000	599800000
chr1B	600170000	600480000
chr1B	600970000	601250000
chr1B	601360000	601730000
chr1B	601870000	602020000
chr1B	602910000	603070000
chr1B	603070000	603200000
chr1B	603240000	603630000
chr1B	604620000	604710000
chr1B	604730000	605220000
chr1B	605950000	606940000
chr1B	607770000	608890000
chr1B	608940000	609470000
chr1B	610320000	610540000
chr1B	611140000	611430000
chr1B	611450000	611630000
chr1B	611610000	611830000
chr1B	611930000	612700000
chr1B	612940000	613140000
chr1B	613240000	613350000
chr1B	613390000	613770000
chr1B	614140000	614380000
chr1B	614420000	614800000
chr1B	614910000	614970000
chr1B	615060000	615460000
chr1B	615880000	617700000
chr1B	617770000	617870000
chr1B	618070000	618130000
chr1B	618280000	618360000
chr1B	618430000	618510000
chr1B	618650000	619040000
chr1B	619240000	619390000
chr1B	619580000	619660000
chr1B	619800000	619890000
chr1B	620320000	620670000
chr1B	620790000	620870000
chr1B	621020000	621100000
chr1B	621270000	621480000
chr1B	621840000	621920000
chr1B	621970000	622340000
chr1B	622610000	622850000
chr1B	622900000	623080000
chr1B	623230000	623320000
chr1B	623370000	623450000
chr1B	623660000	624900000
chr1B	625690000	625770000
chr1B	625820000	625880000
chr1B	626390000	626730000
chr1B	626760000	626910000
chr1B	627500000	627660000
chr1B	627700000	627800000
chr1B	627870000	627940000
chr1B	628750000	629200000
chr1B	629500000	629610000
chr1B	629620000	629690000
chr1B	630390000	630700000
chr1B	631180000	631720000
chr1B	631770000	632540000
chr1B	632600000	632880000
chr1B	633180000	633380000
chr1B	633420000	633510000
chr1B	633530000	633600000
chr1B	633810000	634060000
chr1B	634040000	634550000
chr1B	634590000	634730000
chr1B	634890000	634960000
chr1B	635030000	635370000
chr1B	635940000	636280000
chr1B	637400000	637620000
chr1B	637650000	638360000
chr1B	638400000	639130000
chr1B	639140000	639600000
chr1B	639600000	640250000
chr1B	640600000	640830000
chr1B	641090000	641320000
chr1B	641600000	642070000
chr1B	642770000	642880000
chr1B	643030000	643170000
chr1B	643180000	643640000
chr1B	643710000	644730000
chr1B	644730000	645640000
chr1B	645920000	645980000
chr1B	646430000	646490000
chr1B	646530000	647160000
chr1B	647170000	647580000
chr1B	647580000	648120000
chr1B	648170000	649770000
chr1B	649790000	650520000
chr1B	650890000	651070000
chr1B	652770000	653080000
chr1B	653250000	653430000
chr1B	653440000	653600000
chr1B	653720000	654390000
chr1B	654460000	655290000
chr1B	655320000	656550000
chr1B	656610000	656860000
chr1B	657060000	657140000
chr1B	657200000	657420000
chr1B	657570000	657830000
chr1B	659120000	659220000
chr1B	659230000	659320000
chr1B	659330000	659430000
chr1B	659440000	660600000
chr1B	660720000	661140000
chr1B	661150000	661340000
chr1B	661340000	661530000
chr1B	661640000	661740000
chr1B	661790000	662350000
chr1B	662360000	662610000
chr1B	663270000	663490000
chr1B	663510000	663580000
chr1B	664000000	664210000
chr1B	664420000	664500000
chr1B	664530000	664590000
chr1B	666080000	666160000
chr1B	666230000	666330000
chr1B	666450000	666560000
chr1B	667210000	667280000
chr1B	667740000	667800000
chr1B	668420000	668480000
chr1B	669000000	669730000
chr1B	669730000	670090000
chr1B	670080000	670480000
chr1B	671050000	671230000
chr1B	671460000	671700000
chr1B	671790000	672100000
chr1B	672540000	672700000
chr1B	673950000	674040000
chr1B	674920000	675090000
chr1B	675110000	676160000
chr1B	676160000	677720000
chr1B	677750000	678810000
chr1B	678830000	679030000
chr1B	679070000	679170000
chr1B	679970000	680290000
chr1B	680590000	680700000
chr1B	680820000	680940000
chr1B	681070000	681290000
chr1B	681310000	681660000
chr1B	681900000	682290000
chr1B	683990000	684240000
chr1B	684370000	684560000
chr1B	684810000	685050000
chr1B	685120000	685220000
chr1B	685780000	686270000
chr1B	687050000	687280000
chr1B	687340000	687590000
chr1B	688200000	688980000
chr1B	689300000	689810000
chr1B	690320000	690510000
chr1B	690520000	690600000
chr1B	690720000	690780000
chr1B	691360000	691740000
chr1B	691800000	691900000
chr1B	692220000	692320000
chr1B	692530000	693070000
chr1B	693090000	693260000
chr1B	693420000	693980000
chr1B	694210000	694310000
chr1B	694350000	694520000
chr1B	694550000	694740000
chr1B	694770000	695180000
chr1B	695620000	695690000
chr1B	695720000	696250000
chr1B	697500000	697650000
chr1B	697680000	697750000
chr1B	697810000	697970000
chr1B	698030000	698210000
chr1B	698250000	698400000
chr1B	698490000	698840000
chr1B	699020000	699170000
chr1B	699380000	699470000
chr1B	699880000	700020000
chr1B	700190000	700250000
chr1B	700560000	700620000
chr1B	701260000	701780000
chr1B	702750000	702840000
chr1B	703070000	705070000
chr1B	705130000	705220000
chr1B	705340000	705520000
chr1B	705610000	705680000
chr1B	706090000	706160000
chr1B	706250000	706340000
chr1B	706350000	706880000
chr1B	708200000	710040000
chr1B	710080000	710360000
chr1B	710540000	710810000
chr1B	710980000	711090000
chr1B	711190000	711410000
chr1B	711570000	711630000
chr1B	712120000	712430000
chr1B	712960000	713420000
chr1B	713420000	713520000
chr1B	713660000	713760000
chr1B	714120000	714250000
chr1B	714290000	714530000
chr1B	714560000	714790000
chr1B	714840000	715110000
chr1B	715210000	716120000
chr1B	716200000	716540000
chr1B	716720000	717090000
chr1B	717310000	717380000
chr1B	717590000	717660000
chr1B	717740000	718080000
chr1B	718430000	718730000
chr1B	718790000	718950000
chr1B	718970000	719230000
chr1B	719400000	719490000
chr1B	719510000	719860000
chr1B	719860000	719950000
chr1B	719990000	720050000
chr1B	720190000	720560000
chr1B	721050000	721130000
chr1B	721440000	721850000
chr1B	722780000	722930000
chr1B	723950000	724150000
chr1B	724890000	724990000
chr1B	725020000	725140000
chr1B	725840000	726140000
chr1B	726190000	726490000
chr1B	726540000	726700000
chr1B	726770000	726880000
chr1B	728060000	728130000
chr1B	728360000	728490000
chr1B	728570000	728700000
chr1B	728760000	728880000
chr1B	728950000	729060000
chr1B	729190000	729300000
chr1B	729750000	729900000
chr1B	730140000	730270000
chr1B	730470000	730540000
chr1B	730560000	730870000
chr1B	730900000	730970000
chr1B	731190000	731250000
chr1B	731290000	731430000
chr1B	731480000	731580000
chr1B	731620000	731680000
chr1B	731730000	732250000
chr1B	732280000	732480000
chr1B	733870000	734100000
chr1B	734100000	734170000
chr1B	734190000	734690000
chr1B	735270000	735350000
chr1B	735390000	735450000
chr1B	735530000	735610000
chr1B	735690000	735760000
chr1B	735830000	736310000
chr1B	738480000	739430000
chr1B	739930000	740080000
chr1B	740190000	740330000
chr1B	740580000	740670000
chr1B	740770000	740840000
chr1B	741100000	741260000
chr1B	741460000	741690000
chr1B	741740000	741860000
chr1B	742420000	742670000
chr1B	743050000	743300000
chr1B	743880000	744000000
chr1B	745090000	745400000
chr1B	745420000	745670000
chr1B	745960000	746240000
chr1B	746930000	747180000
chr1B	747240000	747410000
chr1D	190000	250000
chr1D	2100000	2430000
chr1D	3060000	3150000
chr1D	4280000	4590000
chr1D	4740000	4990000
chr1D	5040000	5130000
chr1D	5160000	5950000
chr1D	6430000	6750000
chr1D	7030000	7210000
chr1D	7330000	7630000
chr1D	7820000	8080000
chr1D	10300000	11050000
chr1D	11340000	11510000
chr1D	12190000	12350000
chr1D	12520000	12770000
chr1D	13340000	13530000
chr1D	14030000	15320000
chr1D	15380000	15470000
chr1D	16520000	16890000
chr1D	16990000	17120000
chr1D	17140000	17270000
chr1D	17640000	17760000
chr1D	17930000	18260000
chr1D	18820000	18990000
chr1D	19280000	19350000
chr1D	19380000	19580000
chr1D	19670000	19810000
chr1D	19950000	20120000
chr1D	20180000	20270000
chr1D	20610000	20870000
chr1D	20950000	21130000
chr1D	21130000	21480000
chr1D	21520000	21780000
chr1D	21920000	22190000
chr1D	22240000	22300000
chr1D	22350000	22660000
chr1D	22730000	22790000
chr1D	22830000	22930000
chr1D	22950000	23050000
chr1D	23080000	23540000
chr1D	23640000	24060000
chr1D	24130000	24230000
chr1D	24290000	24560000
chr1D	25380000	25440000
chr1D	25480000	25570000
chr1D	25610000	25830000
chr1D	26060000	26680000
chr1D	26680000	26800000
chr1D	26870000	27370000
chr1D	27700000	27860000
chr1D	28040000	28200000
chr1D	28660000	29190000
chr1D	29260000	29340000
chr1D	29780000	29850000
chr1D	30240000	30410000
chr1D	30540000	30620000
chr1D	31420000	31530000
chr1D	31690000	32040000
chr1D	32710000	32860000
chr1D	32990000	34330000
chr1D	34360000	34800000
chr1D	34830000	35060000
chr1D	35570000	35930000
chr1D	36090000	36150000
chr1D	36240000	36300000
chr1D	36690000	37160000
chr1D	37210000	37780000
chr1D	37780000	38080000
chr1D	38120000	38460000
chr1D	38470000	38790000
chr1D	38810000	38880000
chr1D	38920000	39860000
chr1D	39870000	40430000
chr1D	41090000	41190000
chr1D	42340000	42750000
chr1D	45120000	45470000
chr1D	45510000	45960000
chr1D	45980000	46140000
chr1D	46280000	46650000
chr1D	47030000	47120000
chr1D	47230000	47660000
chr1D	48130000	48480000
chr1D	48870000	49150000
chr1D	49280000	49340000
chr1D	49560000	49910000
chr1D	50130000	50190000
chr1D	50300000	50500000
chr1D	50500000	50770000
chr1D	50980000	51150000
chr1D	51350000	51410000
chr1D	51560000	51650000
chr1D	51860000	51960000
chr1D	52000000	52240000
chr1D	52280000	52440000
chr1D	52450000	53330000
chr1D	54220000	54550000
chr1D	54920000	55220000
chr1D	55240000	55640000
chr1D	55880000	55980000
chr1D	56030000	56100000
chr1D	56280000	56350000
[truncated: 19,005 more rows]

## Sheet: S4
Supplemental Table 4. TAD density in each chromosome.
chromosome	TAD count	chromosome length	TAD count normalized by chromosome length
chr1A	907	604927367	1499.35
chr1B	990	797928436	1240.71
chr1D	846	744470491	1136.38
chr2A	1106	751611623	1471.5
chr2B	1206	690826967	1745.73
chr2D	1038	627465879	1654.27
chr3A	1031	747387442	1379.47
chr3B	1272	748563060	1699.26
chr3D	995	805712850	1234.93
chr4A	962	868993756	1107.03
chr4B	933	687304658	1357.48
chr4D	781	715052430	1092.23
chr5A	1063	726140029	1463.9
chr5B	1078	757817953	1422.51
chr5D	1035	499058306	2073.91
chr6A	862	658671774	1308.69
chr6B	1014	627290677	1616.48
chr6D	801	526423633	1521.59
chr7A	1033	577163422	1789.79
chr7B	1047	499372107	2096.63
chr7D	1003	645119121	1554.75

## Sheet: S5
Supplementary Table 5. Enriched motifs found among TAD boundary regions.
Motif Found	E-value	Known or Similar Motifs
	5.3e-19	ZNF384 (MA1125.1)
		AT1G69570 (MA1268.1)
		AT2G28810 (MA1272.1)
	8.8e-11	WRKY50 (MA1317.1)
	1.5e-09	NA
	1.2e-08	NA
	7.4e-08	NA
		RAP2-10 (MA0980.1)
		RAP2-6 (MA1052.1)
		RAP2-3 (MA1051.1)
	1.3e-06	NA

## Sheet: S6
Supplemental Table 6. Positions of loop anchors in AK58
anchor1			anchor2
chr1A	1880000	1890000	chr1A	3810000	3820000
chr1A	2740000	2750000	chr1A	3820000	3830000
chr1A	3760000	3770000	chr1A	3900000	3910000
chr1A	4520000	4530000	chr1A	4670000	4680000
chr1A	5020000	5030000	chr1A	5190000	5200000
chr1A	5020000	5030000	chr1A	5790000	5800000
chr1A	5090000	5100000	chr1A	5440000	5450000
chr1A	5200000	5210000	chr1A	5790000	5800000
chr1A	5210000	5220000	chr1A	5360000	5370000
chr1A	5790000	5800000	chr1A	6780000	6790000
chr1A	5960000	5970000	chr1A	6780000	6790000
chr1A	7150000	7160000	chr1A	7280000	7290000
chr1A	7880000	7890000	chr1A	8330000	8340000
chr1A	8990000	9000000	chr1A	9820000	9830000
chr1A	9000000	9010000	chr1A	10040000	10050000
chr1A	9810000	9820000	chr1A	10050000	10060000
chr1A	10060000	10070000	chr1A	10240000	10250000
chr1A	10810000	10820000	chr1A	11100000	11110000
chr1A	13450000	13460000	chr1A	13560000	13570000
chr1A	14450000	14460000	chr1A	14850000	14860000
chr1A	14850000	14860000	chr1A	14950000	14960000
chr1A	14980000	14990000	chr1A	15130000	15140000
chr1A	15600000	15610000	chr1A	15770000	15780000
chr1A	16450000	16460000	chr1A	16960000	16970000
chr1A	17040000	17050000	chr1A	17440000	17450000
chr1A	19580000	19590000	chr1A	20310000	20320000
chr1A	22760000	22770000	chr1A	23030000	23040000
chr1A	29440000	29450000	chr1A	29590000	29600000
chr1A	29440000	29450000	chr1A	29710000	29720000
chr1A	30480000	30490000	chr1A	30810000	30820000
chr1A	31160000	31170000	chr1A	31370000	31380000
chr1A	31800000	31810000	chr1A	32640000	32650000
chr1A	33360000	33370000	chr1A	33710000	33720000
chr1A	36410000	36420000	chr1A	36810000	36820000
chr1A	37140000	37150000	chr1A	37430000	37440000
chr1A	37650000	37660000	chr1A	38380000	38390000
chr1A	37750000	37760000	chr1A	38330000	38340000
chr1A	38640000	38650000	chr1A	39620000	39630000
chr1A	39650000	39660000	chr1A	39770000	39780000
chr1A	39650000	39660000	chr1A	40060000	40070000
chr1A	39650000	39660000	chr1A	40420000	40430000
chr1A	40700000	40710000	chr1A	40900000	40910000
chr1A	40930000	40940000	chr1A	41740000	41750000
chr1A	41840000	41850000	chr1A	42570000	42580000
chr1A	43390000	43400000	chr1A	43610000	43620000
chr1A	43620000	43630000	chr1A	45340000	45350000
chr1A	45430000	45440000	chr1A	46090000	46100000
chr1A	45640000	45650000	chr1A	45960000	45970000
chr1A	46740000	46750000	chr1A	48150000	48160000
chr1A	47220000	47230000	chr1A	48150000	48160000
chr1A	48160000	48170000	chr1A	48760000	48770000
chr1A	48500000	48510000	chr1A	48760000	48770000
chr1A	48780000	48790000	chr1A	49690000	49700000
chr1A	49690000	49700000	chr1A	49940000	49950000
chr1A	49810000	49820000	chr1A	49930000	49940000
chr1A	50510000	50520000	chr1A	50850000	50860000
chr1A	51930000	51940000	chr1A	53050000	53060000
chr1A	52680000	52690000	chr1A	53050000	53060000
chr1A	53590000	53600000	chr1A	53820000	53830000
chr1A	53830000	53840000	chr1A	54470000	54480000
chr1A	53840000	53850000	chr1A	54050000	54060000
chr1A	54040000	54050000	chr1A	54410000	54420000
chr1A	54220000	54230000	chr1A	54380000	54390000
chr1A	55110000	55120000	chr1A	55260000	55270000
chr1A	57850000	57860000	chr1A	58170000	58180000
chr1A	58730000	58740000	chr1A	59170000	59180000
chr1A	59920000	59930000	chr1A	60100000	60110000
chr1A	61410000	61420000	chr1A	61590000	61600000
chr1A	62430000	62440000	chr1A	63060000	63070000
chr1A	63300000	63310000	chr1A	63660000	63670000
chr1A	64140000	64150000	chr1A	64380000	64390000
chr1A	64390000	64400000	chr1A	64820000	64830000
chr1A	64390000	64400000	chr1A	65600000	65610000
chr1A	64400000	64410000	chr1A	64540000	64550000
chr1A	64920000	64930000	chr1A	65580000	65590000
chr1A	64950000	64960000	chr1A	65480000	65490000
chr1A	65670000	65680000	chr1A	65880000	65890000
chr1A	66460000	66470000	chr1A	66830000	66840000
chr1A	66910000	66920000	chr1A	67400000	67410000
chr1A	66910000	66920000	chr1A	67970000	67980000
chr1A	67410000	67420000	chr1A	67970000	67980000
chr1A	67970000	67980000	chr1A	68780000	68790000
chr1A	68210000	68220000	chr1A	68770000	68780000
chr1A	68220000	68230000	chr1A	68570000	68580000
chr1A	70490000	70500000	chr1A	71760000	71770000
chr1A	70860000	70870000	chr1A	71760000	71770000
chr1A	72910000	72920000	chr1A	73750000	73760000
chr1A	73910000	73920000	chr1A	74120000	74130000
chr1A	75550000	75560000	chr1A	76850000	76860000
chr1A	75840000	75850000	chr1A	76840000	76850000
chr1A	76840000	76850000	chr1A	77140000	77150000
chr1A	76840000	76850000	chr1A	77610000	77620000
chr1A	77150000	77160000	chr1A	77610000	77620000
chr1A	78240000	78250000	chr1A	78720000	78730000
chr1A	78900000	78910000	chr1A	79460000	79470000
chr1A	80100000	80110000	chr1A	80250000	80260000
chr1A	84070000	84080000	chr1A	84810000	84820000
chr1A	86880000	86890000	chr1A	87670000	87680000
chr1A	87690000	87700000	chr1A	88260000	88270000
chr1A	93620000	93630000	chr1A	94480000	94490000
chr1A	93620000	93630000	chr1A	94770000	94780000
chr1A	93630000	93640000	chr1A	93810000	93820000
chr1A	94480000	94490000	chr1A	94770000	94780000
chr1A	95350000	95360000	chr1A	96160000	96170000
chr1A	96240000	96250000	chr1A	96970000	96980000
chr1A	96560000	96570000	chr1A	96960000	96970000
chr1A	96970000	96980000	chr1A	97640000	97650000
chr1A	96980000	96990000	chr1A	97540000	97550000
chr1A	98370000	98380000	chr1A	99000000	99010000
chr1A	99260000	99270000	chr1A	99440000	99450000
chr1A	99440000	99450000	chr1A	99710000	99720000
chr1A	100750000	100760000	chr1A	100950000	100960000
chr1A	100750000	100760000	chr1A	101160000	101170000
chr1A	100960000	100970000	chr1A	101160000	101170000
chr1A	101960000	101970000	chr1A	102210000	102220000
chr1A	102260000	102270000	chr1A	102580000	102590000
chr1A	102670000	102680000	chr1A	103060000	103070000
chr1A	102680000	102690000	chr1A	103270000	103280000
chr1A	103270000	103280000	chr1A	104240000	104250000
chr1A	104240000	104250000	chr1A	105160000	105170000
chr1A	104620000	104630000	chr1A	105140000	105150000
chr1A	105170000	105180000	chr1A	105330000	105340000
chr1A	105760000	105770000	chr1A	106760000	106770000
chr1A	105770000	105780000	chr1A	107080000	107090000
chr1A	106760000	106770000	chr1A	107070000	107080000
chr1A	107070000	107080000	chr1A	108150000	108160000
chr1A	107970000	107980000	chr1A	108120000	108130000
chr1A	108160000	108170000	chr1A	108330000	108340000
chr1A	109800000	109810000	chr1A	110310000	110320000
chr1A	110860000	110870000	chr1A	111180000	111190000
chr1A	110870000	110880000	chr1A	112040000	112050000
chr1A	110960000	110970000	chr1A	111180000	111190000
chr1A	110970000	110980000	chr1A	112040000	112050000
chr1A	111180000	111190000	chr1A	112040000	112050000
chr1A	112050000	112060000	chr1A	112520000	112530000
chr1A	112520000	112530000	chr1A	112690000	112700000
chr1A	113290000	113300000	chr1A	113850000	113860000
chr1A	113550000	113560000	chr1A	113850000	113860000
chr1A	114840000	114850000	chr1A	116340000	116350000
chr1A	114850000	114860000	chr1A	115050000	115060000
chr1A	114850000	114860000	chr1A	115540000	115550000
chr1A	115070000	115080000	chr1A	115540000	115550000
chr1A	115550000	115560000	chr1A	116350000	116360000
chr1A	116580000	116590000	chr1A	117010000	117020000
chr1A	120180000	120190000	chr1A	120530000	120540000
chr1A	120780000	120790000	chr1A	120980000	120990000
chr1A	121060000	121070000	chr1A	121420000	121430000
chr1A	121060000	121070000	chr1A	122100000	122110000
chr1A	121420000	121430000	chr1A	122090000	122100000
chr1A	125120000	125130000	chr1A	125290000	125300000
chr1A	125300000	125310000	chr1A	125600000	125610000
chr1A	127670000	127680000	chr1A	127950000	127960000
chr1A	128450000	128460000	chr1A	128860000	128870000
chr1A	128450000	128460000	chr1A	129130000	129140000
chr1A	128450000	128460000	chr1A	129750000	129760000
chr1A	129150000	129160000	chr1A	129750000	129760000
chr1A	130370000	130380000	chr1A	130860000	130870000
chr1A	131160000	131170000	chr1A	131500000	131510000
chr1A	131170000	131180000	chr1A	132290000	132300000
chr1A	131510000	131520000	chr1A	132070000	132080000
chr1A	131510000	131520000	chr1A	132290000	132300000
chr1A	132060000	132070000	chr1A	132290000	132300000
chr1A	132310000	132320000	chr1A	132990000	133000000
chr1A	133870000	133880000	chr1A	134200000	134210000
chr1A	135990000	136000000	chr1A	136560000	136570000
chr1A	135990000	136000000	chr1A	137990000	138000000
chr1A	136570000	136580000	chr1A	138000000	138010000
chr1A	136570000	136580000	chr1A	138280000	138290000
chr1A	136580000	136590000	chr1A	137020000	137030000
chr1A	139000000	139010000	chr1A	139290000	139300000
chr1A	140700000	140710000	chr1A	140980000	140990000
chr1A	140710000	140720000	chr1A	141420000	141430000
chr1A	141450000	141460000	chr1A	142070000	142080000
chr1A	141450000	141460000	chr1A	142370000	142380000
chr1A	141450000	141460000	chr1A	142510000	142520000
chr1A	142520000	142530000	chr1A	144010000	144020000
chr1A	147060000	147070000	chr1A	147790000	147800000
chr1A	148110000	148120000	chr1A	148530000	148540000
chr1A	149440000	149450000	chr1A	150140000	150150000
chr1A	149450000	149460000	chr1A	149790000	149800000
chr1A	154530000	154540000	chr1A	154770000	154780000
chr1A	156310000	156320000	chr1A	156910000	156920000
chr1A	156310000	156320000	chr1A	157040000	157050000
chr1A	157050000	157060000	chr1A	158530000	158540000
chr1A	170980000	170990000	chr1A	172380000	172390000
chr1A	178860000	178870000	chr1A	180260000	180270000
chr1A	181760000	181770000	chr1A	183110000	183120000
chr1A	203300000	203310000	chr1A	204560000	204570000
chr1A	203300000	203310000	chr1A	205060000	205070000
chr1A	205050000	205060000	chr1A	206770000	206780000
chr1A	206770000	206780000	chr1A	207450000	207460000
chr1A	209500000	209510000	chr1A	210180000	210190000
chr1A	209510000	209520000	chr1A	210000000	210010000
chr1A	210010000	210020000	chr1A	210180000	210190000
chr1A	225020000	225030000	chr1A	226250000	226260000
chr1A	225020000	225030000	chr1A	226860000	226870000
chr1A	228020000	228030000	chr1A	228640000	228650000
chr1A	228030000	228040000	chr1A	228360000	228370000
chr1A	230430000	230440000	chr1A	230930000	230940000
chr1A	232580000	232590000	chr1A	233440000	233450000
chr1A	233450000	233460000	chr1A	234150000	234160000
chr1A	238830000	238840000	chr1A	240800000	240810000
chr1A	240800000	240810000	chr1A	241050000	241060000
chr1A	241050000	241060000	chr1A	242940000	242950000
chr1A	242920000	242930000	chr1A	244400000	244410000
chr1A	244410000	244420000	chr1A	245480000	245490000
chr1A	245130000	245140000	chr1A	245470000	245480000
chr1A	246160000	246170000	chr1A	246840000	246850000
chr1A	246170000	246180000	chr1A	246710000	246720000
chr1A	246170000	246180000	chr1A	247170000	247180000
chr1A	246350000	246360000	chr1A	246830000	246840000
chr1A	246410000	246420000	chr1A	246720000	246730000
chr1A	246920000	246930000	chr1A	247100000	247110000
chr1A	247340000	247350000	chr1A	248340000	248350000
chr1A	247550000	247560000	chr1A	248350000	248360000
chr1A	248760000	248770000	chr1A	249770000	249780000
chr1A	249790000	249800000	chr1A	250460000	250470000
chr1A	249830000	249840000	chr1A	250120000	250130000
chr1A	250200000	250210000	chr1A	250460000	250470000
chr1A	250470000	250480000	chr1A	251470000	251480000
chr1A	250540000	250550000	chr1A	251690000	251700000
chr1A	251870000	251880000	chr1A	252260000	252270000
chr1A	253260000	253270000	chr1A	253780000	253790000
chr1A	253270000	253280000	chr1A	254180000	254190000
chr1A	253740000	253750000	chr1A	254190000	254200000
chr1A	255370000	255380000	chr1A	256010000	256020000
chr1A	256030000	256040000	chr1A	257100000	257110000
chr1A	257100000	257110000	chr1A	257300000	257310000
chr1A	257300000	257310000	chr1A	257730000	257740000
chr1A	260340000	260350000	chr1A	261030000	261040000
chr1A	260670000	260680000	chr1A	261040000	261050000
chr1A	262640000	262650000	chr1A	263110000	263120000
chr1A	262640000	262650000	chr1A	263690000	263700000
chr1A	263770000	263780000	chr1A	264190000	264200000
chr1A	264600000	264610000	chr1A	265430000	265440000
chr1A	265970000	265980000	chr1A	266170000	266180000
chr1A	266180000	266190000	chr1A	266770000	266780000
chr1A	266190000	266200000	chr1A	266560000	266570000
chr1A	266320000	266330000	chr1A	266570000	266580000
chr1A	266320000	266330000	chr1A	266770000	266780000
chr1A	266580000	266590000	chr1A	266770000	266780000
chr1A	267670000	267680000	chr1A	269360000	269370000
chr1A	267790000	267800000	chr1A	269360000	269370000
chr1A	270570000	270580000	chr1A	271260000	271270000
chr1A	271320000	271330000	chr1A	272690000	272700000
chr1A	272680000	272690000	chr1A	273450000	273460000
chr1A	273550000	273560000	chr1A	274110000	274120000
chr1A	274110000	274120000	chr1A	275610000	275620000
chr1A	275640000	275650000	chr1A	276290000	276300000
chr1A	275660000	275670000	chr1A	275830000	275840000
chr1A	275840000	275850000	chr1A	276300000	276310000
chr1A	276860000	276870000	chr1A	277430000	277440000
chr1A	278060000	278070000	chr1A	278470000	278480000
chr1A	280700000	280710000	chr1A	281090000	281100000
chr1A	283450000	283460000	chr1A	284260000	284270000
chr1A	286060000	286070000	chr1A	286520000	286530000
chr1A	286810000	286820000	chr1A	288070000	288080000
chr1A	288290000	288300000	chr1A	288620000	288630000
chr1A	288670000	288680000	chr1A	289260000	289270000
chr1A	288690000	288700000	chr1A	288970000	288980000
chr1A	288980000	288990000	chr1A	289250000	289260000
chr1A	296200000	296210000	chr1A	297370000	297380000
chr1A	296200000	296210000	chr1A	297830000	297840000
chr1A	297010000	297020000	chr1A	297360000	297370000
chr1A	297020000	297030000	chr1A	297830000	297840000
chr1A	297360000	297370000	chr1A	297830000	297840000
chr1A	300570000	300580000	chr1A	301250000	301260000
chr1A	301020000	301030000	chr1A	301250000	301260000
chr1A	305660000	305670000	chr1A	305990000	306000000
chr1A	305980000	305990000	chr1A	306360000	306370000
chr1A	306550000	306560000	chr1A	306800000	306810000
chr1A	306800000	306810000	chr1A	308190000	308200000
chr1A	307310000	307320000	chr1A	307800000	307810000
chr1A	308790000	308800000	chr1A	309270000	309280000
chr1A	309860000	309870000	chr1A	310330000	310340000
chr1A	309860000	309870000	chr1A	310500000	310510000
chr1A	310780000	310790000	chr1A	311360000	311370000
chr1A	310930000	310940000	chr1A	311350000	311360000
chr1A	311410000	311420000	chr1A	311680000	311690000
chr1A	312840000	312850000	chr1A	313730000	313740000
chr1A	313730000	313740000	chr1A	314150000	314160000
chr1A	313730000	313740000	chr1A	315060000	315070000
chr1A	313750000	313760000	chr1A	314070000	314080000
chr1A	314140000	314150000	chr1A	315050000	315060000
chr1A	314410000	314420000	chr1A	315050000	315060000
chr1A	315050000	315060000	chr1A	315600000	315610000
chr1A	315050000	315060000	chr1A	316010000	316020000
chr1A	315600000	315610000	chr1A	316000000	316010000
chr1A	317580000	317590000	chr1A	317770000	317780000
chr1A	317830000	317840000	chr1A	318480000	318490000
chr1A	317960000	317970000	chr1A	318440000	318450000
chr1A	318790000	318800000	chr1A	320110000	320120000
chr1A	318840000	318850000	chr1A	319310000	319320000
chr1A	319300000	319310000	chr1A	320120000	320130000
chr1A	320840000	320850000	chr1A	321610000	321620000
chr1A	320840000	320850000	chr1A	322300000	322310000
chr1A	320940000	320950000	chr1A	321580000	321590000
chr1A	321790000	321800000	chr1A	322290000	322300000
chr1A	322330000	322340000	chr1A	322760000	322770000
chr1A	323560000	323570000	chr1A	324680000	324690000
chr1A	324680000	324690000	chr1A	325760000	325770000
chr1A	325760000	325770000	chr1A	327360000	327370000
chr1A	325770000	325780000	chr1A	326680000	326690000
chr1A	326670000	326680000	chr1A	327370000	327380000
chr1A	327390000	327400000	chr1A	327960000	327970000
chr1A	328280000	328290000	chr1A	329270000	329280000
chr1A	328320000	328330000	chr1A	329110000	329120000
chr1A	328790000	328800000	chr1A	329120000	329130000
chr1A	329830000	329840000	chr1A	330780000	330790000
chr1A	329840000	329850000	chr1A	330170000	330180000
chr1A	330330000	330340000	chr1A	330780000	330790000
chr1A	330820000	330830000	chr1A	331600000	331610000
chr1A	331600000	331610000	chr1A	332010000	332020000
chr1A	332010000	332020000	chr1A	332810000	332820000
chr1A	332030000	332040000	chr1A	332470000	332480000
chr1A	332030000	332040000	chr1A	332700000	332710000
chr1A	332820000	332830000	chr1A	333160000	333170000
chr1A	332820000	332830000	chr1A	333270000	333280000
chr1A	333280000	333290000	chr1A	333410000	333420000
chr1A	333420000	333430000	chr1A	333830000	333840000
chr1A	333520000	333530000	chr1A	333820000	333830000
chr1A	333840000	333850000	chr1A	335140000	335150000
chr1A	335140000	335150000	chr1A	335890000	335900000
chr1A	335140000	335150000	chr1A	336390000	336400000
chr1A	335890000	335900000	chr1A	336050000	336060000
chr1A	335890000	335900000	chr1A	336390000	336400000
chr1A	336070000	336080000	chr1A	336380000	336390000
chr1A	336400000	336410000	chr1A	336950000	336960000
chr1A	336400000	336410000	chr1A	337120000	337130000
chr1A	337130000	337140000	chr1A	337980000	337990000
chr1A	338030000	338040000	chr1A	338370000	338380000
chr1A	338960000	338970000	chr1A	339610000	339620000
chr1A	341310000	341320000	chr1A	342410000	342420000
chr1A	341950000	341960000	chr1A	342400000	342410000
chr1A	342420000	342430000	chr1A	342680000	342690000
chr1A	342690000	342700000	chr1A	343810000	343820000
chr1A	343010000	343020000	chr1A	343790000	343800000
chr1A	343020000	343030000	chr1A	343250000	343260000
chr1A	343250000	343260000	chr1A	343800000	343810000
chr1A	343850000	343860000	chr1A	344630000	344640000
chr1A	344350000	344360000	chr1A	344630000	344640000
chr1A	346030000	346040000	chr1A	346190000	346200000
chr1A	346030000	346040000	chr1A	346590000	346600000
chr1A	346180000	346190000	chr1A	346510000	346520000
chr1A	347650000	347660000	chr1A	348340000	348350000
chr1A	347660000	347670000	chr1A	347980000	347990000
chr1A	347990000	348000000	chr1A	348340000	348350000
chr1A	349290000	349300000	chr1A	350350000	350360000
chr1A	349400000	349410000	chr1A	349890000	349900000
chr1A	349410000	349420000	chr1A	350350000	350360000
chr1A	349880000	349890000	chr1A	350340000	350350000
chr1A	349890000	349900000	chr1A	350030000	350040000
chr1A	350030000	350040000	chr1A	350340000	350350000
chr1A	350350000	350360000	chr1A	350820000	350830000
chr1A	350780000	350790000	chr1A	351290000	351300000
chr1A	352320000	352330000	chr1A	352510000	352520000
chr1A	352660000	352670000	chr1A	353100000	353110000
chr1A	353390000	353400000	chr1A	354030000	354040000
chr1A	354730000	354740000	chr1A	356560000	356570000
chr1A	355410000	355420000	chr1A	356140000	356150000
chr1A	356590000	356600000	chr1A	356870000	356880000
chr1A	356900000	356910000	chr1A	357290000	357300000
chr1A	356900000	356910000	chr1A	357650000	357660000
chr1A	357360000	357370000	chr1A	357600000	357610000
chr1A	357670000	357680000	chr1A	358960000	358970000
chr1A	358320000	358330000	chr1A	358950000	358960000
chr1A	359720000	359730000	chr1A	360290000	360300000
chr1A	359860000	359870000	chr1A	360300000	360310000
chr1A	360560000	360570000	chr1A	360810000	360820000
chr1A	360820000	360830000	chr1A	361860000	361870000
chr1A	360830000	360840000	chr1A	360960000	360970000
chr1A	361150000	361160000	chr1A	361840000	361850000
chr1A	362290000	362300000	chr1A	363300000	363310000
chr1A	362340000	362350000	chr1A	362610000	362620000
chr1A	362620000	362630000	chr1A	363040000	363050000
chr1A	362630000	362640000	chr1A	363300000	363310000
chr1A	364330000	364340000	chr1A	364740000	364750000
chr1A	364360000	364370000	chr1A	364650000	364660000
chr1A	364730000	364740000	chr1A	365500000	365510000
chr1A	364730000	364740000	chr1A	365980000	365990000
chr1A	365510000	365520000	chr1A	365980000	365990000
chr1A	366090000	366100000	chr1A	366690000	366700000
chr1A	366680000	366690000	chr1A	367060000	367070000
chr1A	366690000	366700000	chr1A	367720000	367730000
chr1A	367050000	367060000	chr1A	367700000	367710000
chr1A	367340000	367350000	chr1A	367690000	367700000
chr1A	369970000	369980000	chr1A	370140000	370150000
chr1A	370990000	371000000	chr1A	371390000	371400000
chr1A	371180000	371190000	chr1A	371390000	371400000
chr1A	371810000	371820000	chr1A	372110000	372120000
chr1A	372140000	372150000	chr1A	372430000	372440000
chr1A	372240000	372250000	chr1A	372440000	372450000
chr1A	372990000	373000000	chr1A	373650000	373660000
chr1A	373000000	373010000	chr1A	373410000	373420000
chr1A	373410000	373420000	chr1A	373640000	373650000
chr1A	373780000	373790000	chr1A	374560000	374570000
chr1A	373850000	373860000	chr1A	374320000	374330000
chr1A	377090000	377100000	chr1A	377250000	377260000
chr1A	377260000	377270000	chr1A	377670000	377680000
chr1A	377710000	377720000	chr1A	377840000	377850000
chr1A	377940000	377950000	chr1A	378370000	378380000
chr1A	379110000	379120000	chr1A	380110000	380120000
chr1A	380060000	380070000	chr1A	381120000	381130000
chr1A	380440000	380450000	chr1A	380760000	380770000
chr1A	381260000	381270000	chr1A	382030000	382040000
chr1A	382040000	382050000	chr1A	382370000	382380000
chr1A	382470000	382480000	chr1A	382710000	382720000
chr1A	382720000	382730000	chr1A	383070000	383080000
chr1A	383120000	383130000	chr1A	383500000	383510000
chr1A	383500000	383510000	chr1A	384160000	384170000
chr1A	383520000	383530000	chr1A	384890000	384900000
chr1A	383540000	383550000	chr1A	383970000	383980000
chr1A	383710000	383720000	chr1A	384160000	384170000
chr1A	384160000	384170000	chr1A	384890000	384900000
chr1A	384320000	384330000	chr1A	384900000	384910000
chr1A	384910000	384920000	chr1A	385230000	385240000
chr1A	385880000	385890000	chr1A	386090000	386100000
chr1A	385880000	385890000	chr1A	386290000	386300000
chr1A	386080000	386090000	chr1A	386290000	386300000
chr1A	386350000	386360000	chr1A	388310000	388320000
chr1A	386360000	386370000	chr1A	388020000	388030000
chr1A	386500000	386510000	chr1A	388320000	388330000
chr1A	388300000	388310000	chr1A	389740000	389750000
chr1A	388320000	388330000	chr1A	389130000	389140000
chr1A	389180000	389190000	chr1A	389720000	389730000
chr1A	389780000	389790000	chr1A	391560000	391570000
chr1A	389790000	389800000	chr1A	389910000	389920000
chr1A	389790000	389800000	chr1A	390090000	390100000
chr1A	390100000	390110000	chr1A	391570000	391580000
chr1A	390110000	390120000	chr1A	391000000	391010000
chr1A	391000000	391010000	chr1A	391580000	391590000
chr1A	391000000	391010000	chr1A	392420000	392430000
chr1A	393930000	393940000	chr1A	394170000	394180000
chr1A	394170000	394180000	chr1A	394770000	394780000
chr1A	394770000	394780000	chr1A	395040000	395050000
chr1A	395370000	395380000	chr1A	395870000	395880000
chr1A	395410000	395420000	chr1A	395690000	395700000
chr1A	395850000	395860000	chr1A	396160000	396170000
chr1A	396360000	396370000	chr1A	396510000	396520000
chr1A	396510000	396520000	chr1A	397230000	397240000
chr1A	397550000	397560000	chr1A	398210000	398220000
chr1A	398550000	398560000	chr1A	399110000	399120000
chr1A	399170000	399180000	chr1A	399700000	399710000
chr1A	399360000	399370000	chr1A	399690000	399700000
chr1A	399710000	399720000	chr1A	400150000	400160000
chr1A	401930000	401940000	chr1A	402670000	402680000
chr1A	402990000	403000000	chr1A	403580000	403590000
chr1A	403000000	403010000	chr1A	403260000	403270000
chr1A	403270000	403280000	chr1A	403550000	403560000
chr1A	404920000	404930000	chr1A	406070000	406080000
chr1A	405480000	405490000	chr1A	406080000	406090000
chr1A	406190000	406200000	chr1A	406570000	406580000
chr1A	406190000	406200000	chr1A	406950000	406960000
chr1A	406200000	406210000	chr1A	406480000	406490000
chr1A	406960000	406970000	chr1A	408140000	408150000
chr1A	407780000	407790000	chr1A	408120000	408130000
chr1A	408140000	408150000	chr1A	408540000	408550000
chr1A	408200000	408210000	chr1A	409590000	409600000
chr1A	410870000	410880000	chr1A	411500000	411510000
chr1A	411740000	411750000	chr1A	412080000	412090000
chr1A	411740000	411750000	chr1A	413160000	413170000
chr1A	412080000	412090000	chr1A	413160000	413170000
chr1A	412090000	412100000	chr1A	412350000	412360000
chr1A	414610000	414620000	chr1A	414900000	414910000
chr1A	419020000	419030000	chr1A	419290000	419300000
chr1A	421460000	421470000	chr1A	422400000	422410000
chr1A	425600000	425610000	chr1A	426900000	426910000
chr1A	427600000	427610000	chr1A	428510000	428520000
chr1A	434050000	434060000	chr1A	434500000	434510000
chr1A	435050000	435060000	chr1A	435200000	435210000
chr1A	435200000	435210000	chr1A	435640000	435650000
chr1A	435320000	435330000	chr1A	435640000	435650000
chr1A	435700000	435710000	chr1A	436300000	436310000
chr1A	435810000	435820000	chr1A	436310000	436320000
chr1A	436570000	436580000	chr1A	436970000	436980000
chr1A	437720000	437730000	chr1A	438220000	438230000
chr1A	439100000	439110000	chr1A	439300000	439310000
chr1A	439360000	439370000	chr1A	440530000	440540000
chr1A	439370000	439380000	chr1A	440190000	440200000
chr1A	440530000	440540000	chr1A	440960000	440970000
chr1A	440530000	440540000	chr1A	441280000	441290000
chr1A	440960000	440970000	chr1A	441280000	441290000
chr1A	441290000	441300000	chr1A	441530000	441540000
chr1A	441760000	441770000	chr1A	443050000	443060000
chr1A	443850000	443860000	chr1A	444690000	444700000
chr1A	444690000	444700000	chr1A	446440000	446450000
chr1A	446440000	446450000	chr1A	446820000	446830000
chr1A	446830000	446840000	chr1A	447230000	447240000
chr1A	448200000	448210000	chr1A	448630000	448640000
chr1A	448380000	448390000	chr1A	448620000	448630000
chr1A	448960000	448970000	chr1A	449290000	449300000
chr1A	449380000	449390000	chr1A	449930000	449940000
chr1A	450310000	450320000	chr1A	450710000	450720000
chr1A	451010000	451020000	chr1A	451320000	451330000
chr1A	451390000	451400000	chr1A	452340000	452350000
chr1A	451400000	451410000	chr1A	451930000	451940000
chr1A	451920000	451930000	chr1A	452330000	452340000
chr1A	452340000	452350000	chr1A	452990000	453000000
chr1A	452350000	452360000	chr1A	452630000	452640000
chr1A	452630000	452640000	chr1A	453000000	453010000
chr1A	454160000	454170000	chr1A	454350000	454360000
chr1A	454800000	454810000	chr1A	455260000	455270000
chr1A	454810000	454820000	chr1A	455850000	455860000
chr1A	455250000	455260000	chr1A	455870000	455880000
chr1A	455360000	455370000	chr1A	455880000	455890000
chr1A	455880000	455890000	chr1A	456930000	456940000
chr1A	455980000	455990000	chr1A	456930000	456940000
chr1A	455990000	456000000	chr1A	456190000	456200000
chr1A	456180000	456190000	chr1A	456930000	456940000
chr1A	457880000	457890000	chr1A	458130000	458140000
chr1A	458810000	458820000	chr1A	459670000	459680000
chr1A	458920000	458930000	chr1A	459670000	459680000
chr1A	460330000	460340000	chr1A	461090000	461100000
chr1A	460350000	460360000	chr1A	460590000	460600000
chr1A	460350000	460360000	chr1A	460780000	460790000
chr1A	460580000	460590000	chr1A	461080000	461090000
chr1A	460790000	460800000	chr1A	461070000	461080000
chr1A	462560000	462570000	chr1A	463230000	463240000
chr1A	462750000	462760000	chr1A	463220000	463230000
chr1A	463800000	463810000	chr1A	464420000	464430000
chr1A	464030000	464040000	chr1A	464410000	464420000
chr1A	465240000	465250000	chr1A	466160000	466170000
chr1A	466160000	466170000	chr1A	466440000	466450000
chr1A	466160000	466170000	chr1A	466720000	466730000
chr1A	467540000	467550000	chr1A	467740000	467750000
chr1A	469300000	469310000	chr1A	469890000	469900000
chr1A	469900000	469910000	chr1A	470060000	470070000
chr1A	470130000	470140000	chr1A	470350000	470360000
chr1A	470620000	470630000	chr1A	471100000	471110000
chr1A	470770000	470780000	chr1A	471100000	471110000
chr1A	471170000	471180000	chr1A	471440000	471450000
chr1A	471820000	471830000	chr1A	472180000	472190000
chr1A	472490000	472500000	chr1A	473190000	473200000
chr1A	472640000	472650000	chr1A	473190000	473200000
chr1A	473940000	473950000	chr1A	475330000	475340000
chr1A	475330000	475340000	chr1A	475600000	475610000
chr1A	475610000	475620000	chr1A	476550000	476560000
chr1A	476960000	476970000	chr1A	477500000	477510000
chr1A	476970000	476980000	chr1A	477680000	477690000
chr1A	477130000	477140000	chr1A	477490000	477500000
chr1A	477510000	477520000	chr1A	477680000	477690000
chr1A	477770000	477780000	chr1A	477930000	477940000
chr1A	478810000	478820000	chr1A	479590000	479600000
chr1A	479820000	479830000	chr1A	480420000	480430000
chr1A	479990000	480000000	chr1A	480290000	480300000
chr1A	479990000	480000000	chr1A	480430000	480440000
chr1A	480440000	480450000	chr1A	481310000	481320000
chr1A	480830000	480840000	chr1A	481320000	481330000
chr1A	481310000	481320000	chr1A	482510000	482520000
chr1A	481950000	481960000	chr1A	482490000	482500000
chr1A	482970000	482980000	chr1A	483490000	483500000
chr1A	483090000	483100000	chr1A	483480000	483490000
chr1A	483490000	483500000	chr1A	485320000	485330000
chr1A	485450000	485460000	chr1A	485890000	485900000
chr1A	486180000	486190000	chr1A	486490000	486500000
chr1A	486850000	486860000	chr1A	487130000	487140000
chr1A	487140000	487150000	chr1A	487870000	487880000
chr1A	487220000	487230000	chr1A	487770000	487780000
chr1A	487440000	487450000	chr1A	487770000	487780000
chr1A	487880000	487890000	chr1A	488650000	488660000
chr1A	488060000	488070000	chr1A	488650000	488660000
chr1A	488070000	488080000	chr1A	488460000	488470000
chr1A	488640000	488650000	chr1A	488760000	488770000
chr1A	489420000	489430000	chr1A	489840000	489850000
chr1A	490120000	490130000	chr1A	490390000	490400000
chr1A	490530000	490540000	chr1A	490900000	490910000
chr1A	492000000	492010000	chr1A	492350000	492360000
chr1A	493280000	493290000	chr1A	493380000	493390000
chr1A	494100000	494110000	chr1A	494320000	494330000
chr1A	495790000	495800000	chr1A	496100000	496110000
chr1A	499660000	499670000	chr1A	500030000	500040000
chr1A	500650000	500660000	chr1A	500810000	500820000
chr1A	500650000	500660000	chr1A	501260000	501270000
chr1A	500820000	500830000	chr1A	501270000	501280000
chr1A	500880000	500890000	chr1A	501150000	501160000
chr1A	501750000	501760000	chr1A	501890000	501900000
chr1A	502620000	502630000	chr1A	502800000	502810000
chr1A	502630000	502640000	chr1A	503110000	503120000
chr1A	502800000	502810000	chr1A	503090000	503100000
chr1A	502800000	502810000	chr1A	503600000	503610000
chr1A	503100000	503110000	chr1A	503610000	503620000
chr1A	503110000	503120000	chr1A	503370000	503380000
chr1A	503240000	503250000	chr1A	503380000	503390000
chr1A	503240000	503250000	chr1A	503600000	503610000
chr1A	503380000	503390000	chr1A	503590000	503600000
chr1A	503620000	503630000	chr1A	504000000	504010000
chr1A	504250000	504260000	chr1A	504400000	504410000
chr1A	504590000	504600000	chr1A	505130000	505140000
chr1A	505260000	505270000	chr1A	505460000	505470000
chr1A	505760000	505770000	chr1A	505890000	505900000
chr1A	506180000	506190000	chr1A	506450000	506460000
chr1A	506190000	506200000	chr1A	506790000	506800000
chr1A	506440000	506450000	chr1A	506790000	506800000
chr1A	506790000	506800000	chr1A	507430000	507440000
chr1A	506800000	506810000	chr1A	507130000	507140000
chr1A	508430000	508440000	chr1A	508880000	508890000
chr1A	509060000	509070000	chr1A	509690000	509700000
chr1A	509700000	509710000	chr1A	510810000	510820000
chr1A	510980000	510990000	chr1A	511450000	511460000
chr1A	510980000	510990000	chr1A	512360000	512370000
chr1A	511490000	511500000	chr1A	512350000	512360000
chr1A	511620000	511630000	chr1A	512340000	512350000
chr1A	512510000	512520000	chr1A	513340000	513350000
chr1A	512650000	512660000	chr1A	513320000	513330000
chr1A	513610000	513620000	chr1A	514360000	514370000
chr1A	513770000	513780000	chr1A	514360000	514370000
chr1A	514050000	514060000	chr1A	514340000	514350000
chr1A	514640000	514650000	chr1A	515180000	515190000
chr1A	515170000	515180000	chr1A	515950000	515960000
chr1A	515950000	515960000	chr1A	516200000	516210000
chr1A	516200000	516210000	chr1A	516670000	516680000
chr1A	516740000	516750000	chr1A	516950000	516960000
chr1A	518300000	518310000	chr1A	518900000	518910000
chr1A	518300000	518310000	chr1A	519180000	519190000
chr1A	518350000	518360000	chr1A	518860000	518870000
chr1A	519320000	519330000	chr1A	519640000	519650000
chr1A	520540000	520550000	chr1A	520720000	520730000
chr1A	520540000	520550000	chr1A	520910000	520920000
chr1A	520720000	520730000	chr1A	520900000	520910000
chr1A	522170000	522180000	chr1A	522610000	522620000
chr1A	524450000	524460000	chr1A	525580000	525590000
chr1A	524560000	524570000	chr1A	525570000	525580000
chr1A	524830000	524840000	chr1A	525560000	525570000
chr1A	526320000	526330000	chr1A	526880000	526890000
chr1A	527170000	527180000	chr1A	527710000	527720000
chr1A	527180000	527190000	chr1A	527490000	527500000
chr1A	527520000	527530000	chr1A	527690000	527700000
chr1A	527710000	527720000	chr1A	528060000	528070000
chr1A	527900000	527910000	chr1A	528050000	528060000
chr1A	528070000	528080000	chr1A	528240000	528250000
chr1A	528630000	528640000	chr1A	529070000	529080000
chr1A	528810000	528820000	chr1A	529050000	529060000
chr1A	529630000	529640000	chr1A	529960000	529970000
chr1A	529630000	529640000	chr1A	530200000	530210000
chr1A	530200000	530210000	chr1A	530880000	530890000
chr1A	532550000	532560000	chr1A	532710000	532720000
chr1A	535470000	535480000	chr1A	536260000	536270000
chr1A	536370000	536380000	chr1A	536910000	536920000
chr1A	536440000	536450000	chr1A	536850000	536860000
chr1A	536920000	536930000	chr1A	537960000	537970000
chr1A	537960000	537970000	chr1A	538470000	538480000
chr1A	538500000	538510000	chr1A	538810000	538820000
chr1A	541990000	542000000	chr1A	542510000	542520000
chr1A	542540000	542550000	chr1A	542760000	542770000
chr1A	542630000	542640000	chr1A	542840000	542850000
chr1A	543650000	543660000	chr1A	544140000	544150000
chr1A	544140000	544150000	chr1A	544670000	544680000
chr1A	544160000	544170000	chr1A	544440000	544450000
chr1A	544160000	544170000	chr1A	544560000	544570000
chr1A	545650000	545660000	chr1A	545840000	545850000
chr1A	545840000	545850000	chr1A	546180000	546190000
chr1A	545840000	545850000	chr1A	546290000	546300000
chr1A	546300000	546310000	chr1A	546510000	546520000
chr1A	547640000	547650000	chr1A	548030000	548040000
chr1A	548330000	548340000	chr1A	548420000	548430000
chr1A	548820000	548830000	chr1A	548950000	548960000
chr1A	549820000	549830000	chr1A	549970000	549980000
chr1A	549820000	549830000	chr1A	550270000	550280000
chr1A	550030000	550040000	chr1A	550260000	550270000
chr1A	550310000	550320000	chr1A	550480000	550490000
chr1A	550760000	550770000	chr1A	551010000	551020000
chr1A	551000000	551010000	chr1A	551370000	551380000
chr1A	551940000	551950000	chr1A	552250000	552260000
chr1A	552260000	552270000	chr1A	552370000	552380000
chr1A	552500000	552510000	chr1A	552660000	552670000
chr1A	552730000	552740000	chr1A	552990000	553000000
chr1A	552860000	552870000	chr1A	552990000	553000000
chr1A	553000000	553010000	chr1A	553110000	553120000
chr1A	553120000	553130000	chr1A	553540000	553550000
chr1A	553550000	553560000	chr1A	553690000	553700000
chr1A	553830000	553840000	chr1A	553950000	553960000
chr1A	553830000	553840000	chr1A	554070000	554080000
chr1A	553970000	553980000	chr1A	554060000	554070000
chr1A	554100000	554110000	chr1A	554280000	554290000
chr1A	554100000	554110000	chr1A	554480000	554490000
chr1A	554280000	554290000	chr1A	554470000	554480000
chr1A	555020000	555030000	chr1A	555390000	555400000
chr1A	557050000	557060000	chr1A	557620000	557630000
chr1A	558270000	558280000	chr1A	558360000	558370000
chr1A	558270000	558280000	chr1A	558680000	558690000
chr1A	558410000	558420000	chr1A	558680000	558690000
chr1A	558440000	558450000	chr1A	558610000	558620000
chr1A	559260000	559270000	chr1A	559590000	559600000
chr1A	559600000	559610000	chr1A	560050000	560060000
chr1A	560180000	560190000	chr1A	560320000	560330000
chr1A	560950000	560960000	chr1A	561400000	561410000
chr1A	561440000	561450000	chr1A	561960000	561970000
chr1A	563540000	563550000	chr1A	564220000	564230000
chr1A	563940000	563950000	chr1A	564200000	564210000
chr1A	564290000	564300000	chr1A	565150000	565160000
chr1A	564300000	564310000	chr1A	564570000	564580000
chr1A	564300000	564310000	chr1A	565010000	565020000
chr1A	564570000	564580000	chr1A	564990000	565000000
chr1A	564620000	564630000	chr1A	564930000	564940000
chr1A	564740000	564750000	chr1A	565000000	565010000
chr1A	565010000	565020000	chr1A	565150000	565160000
chr1A	566090000	566100000	chr1A	566320000	566330000
chr1A	566640000	566650000	chr1A	566850000	566860000
chr1A	566920000	566930000	chr1A	567810000	567820000
chr1A	567590000	567600000	chr1A	567790000	567800000
chr1A	567820000	567830000	chr1A	567980000	567990000
chr1A	568500000	568510000	chr1A	568590000	568600000
chr1A	569800000	569810000	chr1A	569920000	569930000
chr1A	569940000	569950000	chr1A	570070000	570080000
chr1A	570060000	570070000	chr1A	570940000	570950000
chr1A	570160000	570170000	chr1A	570730000	570740000
chr1A	572140000	572150000	chr1A	572390000	572400000
chr1A	574250000	574260000	chr1A	575000000	575010000
chr1A	574740000	574750000	chr1A	575000000	575010000
chr1A	575310000	575320000	chr1A	575540000	575550000
chr1A	577680000	577690000	chr1A	577890000	577900000
chr1A	578160000	578170000	chr1A	578280000	578290000
chr1A	578690000	578700000	chr1A	578850000	578860000
chr1A	579250000	579260000	chr1A	579770000	579780000
chr1A	579930000	579940000	chr1A	580410000	580420000
chr1A	580140000	580150000	chr1A	580420000	580430000
chr1A	580440000	580450000	chr1A	580540000	580550000
chr1A	580820000	580830000	chr1A	581250000	581260000
chr1A	580830000	580840000	chr1A	580970000	580980000
chr1A	580980000	580990000	chr1A	581250000	581260000
chr1A	582140000	582150000	chr1A	582450000	582460000
chr1A	582290000	582300000	chr1A	582430000	582440000
chr1A	582460000	582470000	chr1A	582660000	582670000
chr1A	583110000	583120000	chr1A	583780000	583790000
chr1A	584040000	584050000	chr1A	584720000	584730000
chr1A	584430000	584440000	chr1A	584710000	584720000
chr1A	585180000	585190000	chr1A	585310000	585320000
chr1A	585750000	585760000	chr1A	585880000	585890000
chr1A	586760000	586770000	chr1A	586880000	586890000
chr1A	587440000	587450000	chr1A	587870000	587880000
chr1A	588580000	588590000	chr1A	588940000	588950000
chr1A	588590000	588600000	chr1A	588790000	588800000
chr1A	589540000	589550000	chr1A	590050000	590060000
chr1A	589540000	589550000	chr1A	590340000	590350000
chr1A	590420000	590430000	chr1A	590590000	590600000
chr1A	591490000	591500000	chr1A	591830000	591840000
chr1A	591840000	591850000	chr1A	592470000	592480000
chr1A	591960000	591970000	chr1A	592420000	592430000
chr1A	592210000	592220000	chr1A	592430000	592440000
chr1A	594550000	594560000	chr1A	594910000	594920000
chr1A	594640000	594650000	chr1A	594800000	594810000
chr1A	594650000	594660000	chr1A	594890000	594900000
chr1A	595100000	595110000	chr1A	595490000	595500000
chr1A	595710000	595720000	chr1A	595980000	595990000
chr1A	596030000	596040000	chr1A	596380000	596390000
chr1A	596460000	596470000	chr1A	596730000	596740000
chr1A	596780000	596790000	chr1A	596910000	596920000
chr1A	597610000	597620000	chr1A	598440000	598450000
chr1A	598040000	598050000	chr1A	598410000	598420000
chr1A	598440000	598450000	chr1A	598970000	598980000
chr1A	598950000	598960000	chr1A	599360000	599370000
chr1A	599650000	599660000	chr1A	599800000	599810000
chr1A	600080000	600090000	chr1A	600510000	600520000
chr1A	600160000	600170000	chr1A	600370000	600380000
chr1A	601040000	601050000	chr1A	601250000	601260000
chr1A	601250000	601260000	chr1A	601630000	601640000
chr1A	601670000	601680000	chr1A	601860000	601870000
chr1A	601740000	601750000	chr1A	602620000	602630000
chr1A	601860000	601870000	chr1A	602610000	602620000
chr1A	601860000	601870000	chr1A	602850000	602860000
chr1A	601870000	601880000	chr1A	602280000	602290000
chr1A	602280000	602290000	chr1A	602610000	602620000
chr1A	602310000	602320000	chr1A	602830000	602840000
chr1A	602640000	602650000	chr1A	602770000	602780000
chr1A	602870000	602880000	chr1A	603250000	603260000
chr1A	603090000	603100000	chr1A	603220000	603230000
chr1A	603290000	603300000	chr1A	603510000	603520000
chr1A	603290000	603300000	chr1A	603600000	603610000
chr1A	603290000	603300000	chr1A	604060000	604070000
chr1A	603680000	603690000	chr1A	604070000	604080000
chr1A	604250000	604260000	chr1A	604850000	604860000
chr1A	604360000	604370000	chr1A	604850000	604860000
chr1A	604450000	604460000	chr1A	604850000	604860000
chr1B	1170000	1180000	chr1B	1500000	1510000
chr1B	1330000	1340000	chr1B	1880000	1890000
chr1B	1380000	1390000	chr1B	1510000	1520000
chr1B	1380000	1390000	chr1B	1640000	1650000
chr1B	1520000	1530000	chr1B	1630000	1640000
chr1B	1640000	1650000	chr1B	1870000	1880000
chr1B	2060000	2070000	chr1B	2420000	2430000
chr1B	2740000	2750000	chr1B	3520000	3530000
chr1B	3760000	3770000	chr1B	4200000	4210000
chr1B	4290000	4300000	chr1B	4590000	4600000
chr1B	6540000	6550000	chr1B	6870000	6880000
chr1B	8230000	8240000	chr1B	8520000	8530000
chr1B	8230000	8240000	chr1B	9440000	9450000
chr1B	9610000	9620000	chr1B	9770000	9780000
chr1B	9780000	9790000	chr1B	9920000	9930000
chr1B	9930000	9940000	chr1B	10040000	10050000
chr1B	18880000	18890000	chr1B	19240000	19250000
chr1B	18980000	18990000	chr1B	19260000	19270000
chr1B	21000000	21010000	chr1B	21190000	21200000
chr1B	24460000	24470000	chr1B	24950000	24960000
chr1B	26390000	26400000	chr1B	26800000	26810000
chr1B	26480000	26490000	chr1B	26790000	26800000
chr1B	27080000	27090000	chr1B	27690000	27700000
chr1B	27110000	27120000	chr1B	27580000	27590000
chr1B	34990000	35000000	chr1B	35300000	35310000
chr1B	35300000	35310000	chr1B	35560000	35570000
chr1B	35560000	35570000	chr1B	35800000	35810000
chr1B	35940000	35950000	chr1B	36190000	36200000
chr1B	37120000	37130000	chr1B	38050000	38060000
chr1B	37170000	37180000	chr1B	37440000	37450000
chr1B	38050000	38060000	chr1B	38170000	38180000
chr1B	38250000	38260000	chr1B	39520000	39530000
chr1B	39510000	39520000	chr1B	39890000	39900000
chr1B	40140000	40150000	chr1B	40280000	40290000
chr1B	45910000	45920000	chr1B	46530000	46540000
chr1B	45910000	45920000	chr1B	46870000	46880000
chr1B	45920000	45930000	chr1B	46150000	46160000
chr1B	48870000	48880000	chr1B	49220000	49230000
chr1B	49280000	49290000	chr1B	50080000	50090000
chr1B	49280000	49290000	chr1B	50500000	50510000
chr1B	49290000	49300000	chr1B	49810000	49820000
chr1B	50220000	50230000	chr1B	50490000	50500000
chr1B	50500000	50510000	chr1B	51300000	51310000
chr1B	50510000	50520000	chr1B	50970000	50980000
chr1B	50520000	50530000	chr1B	50720000	50730000
chr1B	50720000	50730000	chr1B	50960000	50970000
chr1B	51340000	51350000	chr1B	51870000	51880000
chr1B	52420000	52430000	chr1B	52620000	52630000
chr1B	52430000	52440000	chr1B	52920000	52930000
chr1B	52640000	52650000	chr1B	52910000	52920000
chr1B	54500000	54510000	chr1B	55440000	55450000
chr1B	54510000	54520000	chr1B	54830000	54840000
chr1B	54830000	54840000	chr1B	55430000	55440000
chr1B	55440000	55450000	chr1B	56030000	56040000
chr1B	57010000	57020000	chr1B	57480000	57490000
chr1B	57480000	57490000	chr1B	57800000	57810000
chr1B	60100000	60110000	chr1B	60570000	60580000
chr1B	60830000	60840000	chr1B	60920000	60930000
chr1B	60910000	60920000	chr1B	61350000	61360000
chr1B	61040000	61050000	chr1B	61340000	61350000
chr1B	64380000	64390000	chr1B	65020000	65030000
chr1B	64530000	64540000	chr1B	64850000	64860000
chr1B	64530000	64540000	chr1B	65010000	65020000
chr1B	65020000	65030000	chr1B	65600000	65610000
chr1B	65030000	65040000	chr1B	65300000	65310000
chr1B	65310000	65320000	chr1B	65580000	65590000
chr1B	66230000	66240000	chr1B	66560000	66570000
chr1B	66230000	66240000	chr1B	66700000	66710000
chr1B	66340000	66350000	chr1B	66560000	66570000
chr1B	67280000	67290000	chr1B	67750000	67760000
chr1B	67750000	67760000	chr1B	68400000	68410000
chr1B	67990000	68000000	chr1B	68360000	68370000
chr1B	68470000	68480000	chr1B	68700000	68710000
chr1B	68970000	68980000	chr1B	69700000	69710000
chr1B	69060000	69070000	chr1B	69700000	69710000
chr1B	69700000	69710000	chr1B	70010000	70020000
chr1B	71590000	71600000	chr1B	71990000	72000000
chr1B	73580000	73590000	chr1B	74720000	74730000
chr1B	74740000	74750000	chr1B	75130000	75140000
chr1B	76640000	76650000	chr1B	77530000	77540000
chr1B	78790000	78800000	chr1B	79280000	79290000
chr1B	79290000	79300000	chr1B	79900000	79910000
chr1B	79920000	79930000	chr1B	80170000	80180000
chr1B	80440000	80450000	chr1B	80870000	80880000
chr1B	80760000	80770000	chr1B	80890000	80900000
chr1B	84580000	84590000	chr1B	85220000	85230000
chr1B	85230000	85240000	chr1B	85490000	85500000
chr1B	85510000	85520000	chr1B	85950000	85960000
chr1B	85740000	85750000	chr1B	85940000	85950000
chr1B	88320000	88330000	chr1B	88950000	88960000
chr1B	89090000	89100000	chr1B	89540000	89550000
chr1B	89950000	89960000	chr1B	90540000	90550000
chr1B	89950000	89960000	chr1B	90720000	90730000
chr1B	90890000	90900000	chr1B	91110000	91120000
chr1B	95210000	95220000	chr1B	95420000	95430000
chr1B	97650000	97660000	chr1B	99240000	99250000
chr1B	99790000	99800000	chr1B	100060000	100070000
chr1B	101690000	101700000	chr1B	102330000	102340000
chr1B	102320000	102330000	chr1B	102730000	102740000
chr1B	103770000	103780000	chr1B	104100000	104110000
chr1B	104490000	104500000	chr1B	106230000	106240000
chr1B	104500000	104510000	chr1B	104990000	105000000
chr1B	104990000	105000000	chr1B	106220000	106230000
chr1B	106230000	106240000	chr1B	107320000	107330000
chr1B	112160000	112170000	chr1B	112860000	112870000
chr1B	113100000	113110000	chr1B	113450000	113460000
chr1B	114550000	114560000	chr1B	114840000	114850000
chr1B	114920000	114930000	chr1B	115610000	115620000
chr1B	115600000	115610000	chr1B	115820000	115830000
chr1B	117610000	117620000	chr1B	118380000	118390000
chr1B	117620000	117630000	chr1B	118100000	118110000
chr1B	118650000	118660000	chr1B	119060000	119070000
chr1B	119660000	119670000	chr1B	119980000	119990000
chr1B	125920000	125930000	chr1B	127320000	127330000
chr1B	125950000	125960000	chr1B	126220000	126230000
chr1B	127540000	127550000	chr1B	128500000	128510000
chr1B	127790000	127800000	chr1B	128510000	128520000
chr1B	129030000	129040000	chr1B	129550000	129560000
chr1B	129540000	129550000	chr1B	129900000	129910000
chr1B	129640000	129650000	chr1B	129900000	129910000
chr1B	132110000	132120000	chr1B	132890000	132900000
chr1B	132120000	132130000	chr1B	132530000	132540000
chr1B	132540000	132550000	chr1B	132890000	132900000
chr1B	133620000	133630000	chr1B	134880000	134890000
chr1B	133730000	133740000	chr1B	134850000	134860000
chr1B	133750000	133760000	chr1B	134310000	134320000
chr1B	134300000	134310000	chr1B	134870000	134880000
chr1B	137190000	137200000	chr1B	137560000	137570000
chr1B	137570000	137580000	chr1B	138210000	138220000
chr1B	137570000	137580000	chr1B	139310000	139320000
chr1B	138200000	138210000	chr1B	139310000	139320000
chr1B	138610000	138620000	chr1B	139310000	139320000
chr1B	139330000	139340000	chr1B	140130000	140140000
chr1B	140490000	140500000	chr1B	141040000	141050000
chr1B	141050000	141060000	chr1B	141400000	141410000
chr1B	141600000	141610000	chr1B	142390000	142400000
chr1B	142390000	142400000	chr1B	142860000	142870000
chr1B	144020000	144030000	chr1B	144400000	144410000
chr1B	144520000	144530000	chr1B	144740000	144750000
chr1B	150320000	150330000	chr1B	150920000	150930000
chr1B	152160000	152170000	chr1B	152940000	152950000
chr1B	152470000	152480000	chr1B	152940000	152950000
chr1B	155420000	155430000	chr1B	156180000	156190000
chr1B	155770000	155780000	chr1B	156170000	156180000
chr1B	156180000	156190000	chr1B	157530000	157540000
chr1B	157980000	157990000	chr1B	158700000	158710000
chr1B	159980000	159990000	chr1B	161270000	161280000
chr1B	163130000	163140000	chr1B	163610000	163620000
chr1B	164770000	164780000	chr1B	166530000	166540000
chr1B	164780000	164790000	chr1B	165470000	165480000
chr1B	164780000	164790000	chr1B	166050000	166060000
chr1B	165470000	165480000	chr1B	166530000	166540000
chr1B	165490000	165500000	chr1B	166030000	166040000
chr1B	242130000	242140000	chr1B	242820000	242830000
chr1B	244820000	244830000	chr1B	245990000	246000000
chr1B	246000000	246010000	chr1B	247840000	247850000
chr1B	247840000	247850000	chr1B	249610000	249620000
chr1B	254580000	254590000	chr1B	256390000	256400000
chr1B	256400000	256410000	chr1B	257980000	257990000
chr1B	256420000	256430000	chr1B	256740000	256750000
chr1B	257970000	257980000	chr1B	259730000	259740000
chr1B	262370000	262380000	chr1B	263670000	263680000
chr1B	263660000	263670000	chr1B	264760000	264770000
chr1B	265700000	265710000	chr1B	267450000	267460000
chr1B	265730000	265740000	chr1B	267030000	267040000
chr1B	267450000	267460000	chr1B	268360000	268370000
chr1B	268390000	268400000	chr1B	269190000	269200000
chr1B	290350000	290360000	chr1B	292160000	292170000
chr1B	292180000	292190000	chr1B	292580000	292590000
chr1B	295790000	295800000	chr1B	296650000	296660000
chr1B	302920000	302930000	chr1B	304430000	304440000
chr1B	302920000	302930000	chr1B	304820000	304830000
chr1B	304430000	304440000	chr1B	304820000	304830000
chr1B	304430000	304440000	chr1B	305460000	305470000
chr1B	305460000	305470000	chr1B	306260000	306270000
chr1B	306260000	306270000	chr1B	306990000	307000000
chr1B	309860000	309870000	chr1B	310090000	310100000
chr1B	312170000	312180000	chr1B	312600000	312610000
chr1B	312600000	312610000	chr1B	313630000	313640000
chr1B	314440000	314450000	chr1B	314930000	314940000
chr1B	315440000	315450000	chr1B	315710000	315720000
chr1B	316220000	316230000	chr1B	316350000	316360000
chr1B	319500000	319510000	chr1B	319690000	319700000
chr1B	319970000	319980000	chr1B	320300000	320310000
chr1B	320990000	321000000	chr1B	321460000	321470000
chr1B	322620000	322630000	chr1B	323070000	323080000
chr1B	322620000	322630000	chr1B	323550000	323560000
chr1B	333820000	333830000	chr1B	334590000	334600000
chr1B	333820000	333830000	chr1B	334750000	334760000
chr1B	336070000	336080000	chr1B	337050000	337060000
chr1B	337070000	337080000	chr1B	337370000	337380000
chr1B	337730000	337740000	chr1B	338920000	338930000
chr1B	338480000	338490000	chr1B	338910000	338920000
chr1B	338920000	338930000	chr1B	339150000	339160000
chr1B	339180000	339190000	chr1B	339550000	339560000
chr1B	339300000	339310000	chr1B	339550000	339560000
chr1B	345830000	345840000	chr1B	346810000	346820000
chr1B	346810000	346820000	chr1B	347240000	347250000
chr1B	347690000	347700000	chr1B	347890000	347900000
chr1B	347920000	347930000	chr1B	348640000	348650000
chr1B	348070000	348080000	chr1B	348370000	348380000
chr1B	348070000	348080000	chr1B	348640000	348650000
chr1B	349080000	349090000	chr1B	350360000	350370000
chr1B	350360000	350370000	chr1B	350800000	350810000
chr1B	352220000	352230000	chr1B	352530000	352540000
chr1B	353480000	353490000	chr1B	353810000	353820000
chr1B	353810000	353820000	chr1B	354910000	354920000
chr1B	353820000	353830000	chr1B	354110000	354120000
chr1B	354110000	354120000	chr1B	354720000	354730000
chr1B	354940000	354950000	chr1B	355570000	355580000
chr1B	357580000	357590000	chr1B	357890000	357900000
chr1B	357610000	357620000	chr1B	358250000	358260000
chr1B	357880000	357890000	chr1B	358250000	358260000
chr1B	359210000	359220000	chr1B	360260000	360270000
chr1B	360250000	360260000	chr1B	360550000	360560000
chr1B	364720000	364730000	chr1B	365260000	365270000
chr1B	365270000	365280000	chr1B	365860000	365870000
chr1B	365270000	365280000	chr1B	366150000	366160000
chr1B	365280000	365290000	chr1B	365480000	365490000
chr1B	365280000	365290000	chr1B	365700000	365710000
chr1B	366160000	366170000	chr1B	366650000	366660000
chr1B	366170000	366180000	chr1B	366340000	366350000
chr1B	366340000	366350000	chr1B	366600000	366610000
chr1B	367110000	367120000	chr1B	367460000	367470000
chr1B	367460000	367470000	chr1B	368540000	368550000
chr1B	367470000	367480000	chr1B	368710000	368720000
chr1B	368530000	368540000	chr1B	369410000	369420000
chr1B	368550000	368560000	chr1B	368720000	368730000
chr1B	368730000	368740000	chr1B	369420000	369430000
chr1B	369420000	369430000	chr1B	370670000	370680000
chr1B	369610000	369620000	chr1B	370650000	370660000
chr1B	373360000	373370000	chr1B	373660000	373670000
chr1B	373360000	373370000	chr1B	373890000	373900000
chr1B	373650000	373660000	chr1B	373890000	373900000
chr1B	374420000	374430000	chr1B	375930000	375940000
chr1B	374430000	374440000	chr1B	374740000	374750000
chr1B	374800000	374810000	chr1B	375100000	375110000
chr1B	374800000	374810000	chr1B	375920000	375930000
chr1B	375100000	375110000	chr1B	375930000	375940000
chr1B	375450000	375460000	chr1B	375890000	375900000
chr1B	375940000	375950000	chr1B	376880000	376890000
chr1B	376870000	376880000	chr1B	377350000	377360000
chr1B	377000000	377010000	chr1B	377320000	377330000
chr1B	379680000	379690000	chr1B	379990000	380000000
chr1B	380340000	380350000	chr1B	381160000	381170000
chr1B	382560000	382570000	chr1B	382810000	382820000
chr1B	383310000	383320000	chr1B	383810000	383820000
chr1B	385210000	385220000	chr1B	385720000	385730000
chr1B	385750000	385760000	chr1B	386370000	386380000
chr1B	385760000	385770000	chr1B	386530000	386540000
chr1B	386530000	386540000	chr1B	387170000	387180000
chr1B	387610000	387620000	chr1B	387830000	387840000
chr1B	387830000	387840000	chr1B	388950000	388960000
chr1B	387850000	387860000	chr1B	388820000	388830000
chr1B	388950000	388960000	chr1B	389110000	389120000
chr1B	389160000	389170000	chr1B	390930000	390940000
chr1B	391990000	392000000	chr1B	392630000	392640000
chr1B	393170000	393180000	chr1B	393510000	393520000
chr1B	393520000	393530000	chr1B	394240000	394250000
chr1B	393820000	393830000	chr1B	394230000	394240000
chr1B	394250000	394260000	chr1B	394480000	394490000
chr1B	397820000	397830000	chr1B	398270000	398280000
chr1B	400860000	400870000	chr1B	401400000	401410000
chr1B	401870000	401880000	chr1B	402790000	402800000
chr1B	403740000	403750000	chr1B	404120000	404130000
chr1B	404510000	404520000	chr1B	405350000	405360000
chr1B	405350000	405360000	chr1B	405850000	405860000
chr1B	405850000	405860000	chr1B	406840000	406850000
chr1B	406910000	406920000	chr1B	407200000	407210000
chr1B	407210000	407220000	chr1B	407510000	407520000
chr1B	409580000	409590000	chr1B	409890000	409900000
chr1B	409930000	409940000	chr1B	410200000	410210000
chr1B	410230000	410240000	chr1B	410400000	410410000
chr1B	412190000	412200000	chr1B	412440000	412450000
chr1B	412190000	412200000	chr1B	412930000	412940000
chr1B	412590000	412600000	chr1B	412920000	412930000
chr1B	412930000	412940000	chr1B	413320000	413330000
chr1B	415650000	415660000	chr1B	416200000	416210000
chr1B	416210000	416220000	chr1B	416510000	416520000
chr1B	416210000	416220000	chr1B	416680000	416690000
chr1B	416510000	416520000	chr1B	416670000	416680000
chr1B	417980000	417990000	chr1B	418530000	418540000
chr1B	419360000	419370000	chr1B	420530000	420540000
chr1B	422690000	422700000	chr1B	423120000	423130000
chr1B	423130000	423140000	chr1B	423810000	423820000
chr1B	423860000	423870000	chr1B	424230000	424240000
chr1B	424570000	424580000	chr1B	425250000	425260000
chr1B	424580000	424590000	chr1B	426090000	426100000
chr1B	425250000	425260000	chr1B	426090000	426100000
chr1B	426420000	426430000	chr1B	427140000	427150000
chr1B	428110000	428120000	chr1B	429020000	429030000
chr1B	428120000	428130000	chr1B	428630000	428640000
chr1B	428130000	428140000	chr1B	428480000	428490000
chr1B	429020000	429030000	chr1B	429450000	429460000
chr1B	429030000	429040000	chr1B	429290000	429300000
chr1B	429030000	429040000	chr1B	429670000	429680000
chr1B	429300000	429310000	chr1B	429660000	429670000
chr1B	429450000	429460000	chr1B	429660000	429670000
chr1B	432010000	432020000	chr1B	433540000	433550000
chr1B	433570000	433580000	chr1B	433800000	433810000
chr1B	433980000	433990000	chr1B	434490000	434500000
chr1B	434500000	434510000	chr1B	435350000	435360000
chr1B	435350000	435360000	chr1B	436990000	437000000
chr1B	435360000	435370000	chr1B	435850000	435860000
chr1B	435360000	435370000	chr1B	436200000	436210000
chr1B	435850000	435860000	chr1B	436200000	436210000
chr1B	435850000	435860000	chr1B	436990000	437000000
chr1B	436200000	436210000	chr1B	436990000	437000000
chr1B	438490000	438500000	chr1B	438840000	438850000
chr1B	438840000	438850000	chr1B	439340000	439350000
chr1B	439440000	439450000	chr1B	440490000	440500000
chr1B	440490000	440500000	chr1B	441240000	441250000
chr1B	441370000	441380000	chr1B	441970000	441980000
chr1B	443650000	443660000	chr1B	443930000	443940000
chr1B	443650000	443660000	chr1B	444650000	444660000
chr1B	443660000	443670000	chr1B	443830000	443840000
chr1B	443920000	443930000	chr1B	444640000	444650000
chr1B	444290000	444300000	chr1B	444640000	444650000
chr1B	444650000	444660000	chr1B	444820000	444830000
chr1B	444650000	444660000	chr1B	445370000	445380000
chr1B	444830000	444840000	chr1B	445380000	445390000
chr1B	445390000	445400000	chr1B	445710000	445720000
chr1B	446330000	446340000	chr1B	446790000	446800000
chr1B	446800000	446810000	chr1B	447340000	447350000
chr1B	447610000	447620000	chr1B	447910000	447920000
chr1B	449020000	449030000	chr1B	449410000	449420000
chr1B	449020000	449030000	chr1B	449640000	449650000
chr1B	449420000	449430000	chr1B	449640000	449650000
chr1B	449640000	449650000	chr1B	450100000	450110000
chr1B	450110000	450120000	chr1B	450480000	450490000
chr1B	450520000	450530000	chr1B	450860000	450870000
chr1B	450540000	450550000	chr1B	450710000	450720000
chr1B	450880000	450890000	chr1B	451200000	451210000
chr1B	453880000	453890000	chr1B	454680000	454690000
chr1B	453890000	453900000	chr1B	454390000	454400000
chr1B	455210000	455220000	chr1B	455610000	455620000
chr1B	456190000	456200000	chr1B	456480000	456490000
chr1B	457670000	457680000	chr1B	458320000	458330000
chr1B	457670000	457680000	chr1B	458550000	458560000
chr1B	458550000	458560000	chr1B	459090000	459100000
chr1B	459160000	459170000	chr1B	459450000	459460000
chr1B	459540000	459550000	chr1B	460380000	460390000
chr1B	459540000	459550000	chr1B	460630000	460640000
chr1B	460380000	460390000	chr1B	461770000	461780000
chr1B	460390000	460400000	chr1B	460630000	460640000
chr1B	460630000	460640000	chr1B	461770000	461780000
chr1B	461070000	461080000	chr1B	461750000	461760000
chr1B	461770000	461780000	chr1B	462230000	462240000
chr1B	462230000	462240000	chr1B	463490000	463500000
chr1B	463210000	463220000	chr1B	463460000	463470000
chr1B	463580000	463590000	chr1B	464020000	464030000
chr1B	463580000	463590000	chr1B	464640000	464650000
chr1B	463760000	463770000	chr1B	463990000	464000000
chr1B	464020000	464030000	chr1B	464630000	464640000
chr1B	464770000	464780000	chr1B	465360000	465370000
chr1B	464780000	464790000	chr1B	465060000	465070000
chr1B	465090000	465100000	chr1B	465320000	465330000
chr1B	466150000	466160000	chr1B	466760000	466770000
chr1B	468080000	468090000	chr1B	468710000	468720000
chr1B	469170000	469180000	chr1B	469880000	469890000
chr1B	469500000	469510000	chr1B	469880000	469890000
chr1B	470790000	470800000	chr1B	471390000	471400000
chr1B	472060000	472070000	chr1B	472680000	472690000
chr1B	472810000	472820000	chr1B	473170000	473180000
chr1B	475060000	475070000	chr1B	475350000	475360000
chr1B	476400000	476410000	chr1B	476940000	476950000
chr1B	477150000	477160000	chr1B	477500000	477510000
chr1B	479330000	479340000	chr1B	479590000	479600000
chr1B	479330000	479340000	chr1B	480480000	480490000
chr1B	479580000	479590000	chr1B	480460000	480470000
chr1B	480110000	480120000	chr1B	480440000	480450000
chr1B	480510000	480520000	chr1B	480830000	480840000
chr1B	480700000	480710000	chr1B	480820000	480830000
chr1B	482150000	482160000	chr1B	482560000	482570000
chr1B	482820000	482830000	chr1B	483010000	483020000
chr1B	483640000	483650000	chr1B	484200000	484210000
chr1B	483820000	483830000	chr1B	484000000	484010000
chr1B	483820000	483830000	chr1B	484190000	484200000
chr1B	484210000	484220000	chr1B	484950000	484960000
chr1B	484670000	484680000	chr1B	484930000	484940000
chr1B	484950000	484960000	chr1B	485450000	485460000
chr1B	486820000	486830000	chr1B	487050000	487060000
chr1B	487420000	487430000	chr1B	487620000	487630000
chr1B	488080000	488090000	chr1B	488360000	488370000
chr1B	488690000	488700000	chr1B	489030000	489040000
chr1B	492110000	492120000	chr1B	492630000	492640000
chr1B	492740000	492750000	chr1B	493820000	493830000
chr1B	493180000	493190000	chr1B	493460000	493470000
chr1B	495720000	495730000	chr1B	496250000	496260000
chr1B	496150000	496160000	chr1B	496250000	496260000
chr1B	496760000	496770000	chr1B	497100000	497110000
chr1B	497100000	497110000	chr1B	497690000	497700000
chr1B	497100000	497110000	chr1B	498820000	498830000
chr1B	497690000	497700000	chr1B	498120000	498130000
chr1B	497690000	497700000	chr1B	498820000	498830000
chr1B	498130000	498140000	chr1B	498820000	498830000
chr1B	501310000	501320000	chr1B	501450000	501460000
chr1B	503560000	503570000	chr1B	503880000	503890000
chr1B	503880000	503890000	chr1B	505240000	505250000
chr1B	504190000	504200000	chr1B	505230000	505240000
chr1B	504200000	504210000	chr1B	504780000	504790000
chr1B	504210000	504220000	chr1B	504640000	504650000
chr1B	504240000	504250000	chr1B	504560000	504570000
chr1B	505750000	505760000	chr1B	505880000	505890000
chr1B	505890000	505900000	chr1B	506090000	506100000
chr1B	506080000	506090000	chr1B	506470000	506480000
chr1B	506490000	506500000	chr1B	506740000	506750000
chr1B	506760000	506770000	chr1B	506900000	506910000
chr1B	508640000	508650000	chr1B	508850000	508860000
chr1B	509170000	509180000	chr1B	510130000	510140000
chr1B	509470000	509480000	chr1B	510130000	510140000
chr1B	510200000	510210000	chr1B	510680000	510690000
chr1B	510210000	510220000	chr1B	510930000	510940000
chr1B	510670000	510680000	chr1B	510910000	510920000
chr1B	511000000	511010000	chr1B	511240000	511250000
chr1B	513800000	513810000	chr1B	514040000	514050000
chr1B	514180000	514190000	chr1B	514480000	514490000
chr1B	519490000	519500000	chr1B	520690000	520700000
chr1B	519500000	519510000	chr1B	520440000	520450000
chr1B	520440000	520450000	chr1B	520690000	520700000
chr1B	521460000	521470000	chr1B	521810000	521820000
chr1B	521810000	521820000	chr1B	522720000	522730000
chr1B	522060000	522070000	chr1B	522720000	522730000
chr1B	524170000	524180000	chr1B	524380000	524390000
chr1B	524930000	524940000	chr1B	525260000	525270000
chr1B	526410000	526420000	chr1B	526720000	526730000
chr1B	527300000	527310000	chr1B	527590000	527600000
chr1B	527610000	527620000	chr1B	527880000	527890000
chr1B	527610000	527620000	chr1B	528020000	528030000
chr1B	527610000	527620000	chr1B	528210000	528220000
chr1B	527880000	527890000	chr1B	528210000	528220000
chr1B	528020000	528030000	chr1B	528200000	528210000
chr1B	528220000	528230000	chr1B	528400000	528410000
chr1B	530800000	530810000	chr1B	531270000	531280000
chr1B	531920000	531930000	chr1B	532360000	532370000
chr1B	532120000	532130000	chr1B	532360000	532370000
chr1B	534940000	534950000	chr1B	535280000	535290000
chr1B	535290000	535300000	chr1B	535500000	535510000
chr1B	537200000	537210000	chr1B	537800000	537810000
chr1B	537800000	537810000	chr1B	538410000	538420000
chr1B	537800000	537810000	chr1B	538610000	538620000
chr1B	539030000	539040000	chr1B	539480000	539490000
chr1B	539110000	539120000	chr1B	539470000	539480000
chr1B	539490000	539500000	chr1B	539810000	539820000
chr1B	540940000	540950000	chr1B	541150000	541160000
chr1B	541620000	541630000	chr1B	542270000	542280000
chr1B	542270000	542280000	chr1B	542480000	542490000
chr1B	542680000	542690000	chr1B	542850000	542860000
chr1B	543230000	543240000	chr1B	543960000	543970000
chr1B	543610000	543620000	chr1B	543960000	543970000
chr1B	544870000	544880000	chr1B	545470000	545480000
chr1B	545650000	545660000	chr1B	545990000	546000000
chr1B	546000000	546010000	chr1B	546210000	546220000
chr1B	546000000	546010000	chr1B	546760000	546770000
chr1B	546210000	546220000	chr1B	546760000	546770000
chr1B	546220000	546230000	chr1B	546460000	546470000
chr1B	546440000	546450000	chr1B	546750000	546760000
chr1B	546810000	546820000	chr1B	548340000	548350000
chr1B	551770000	551780000	chr1B	551960000	551970000
chr1B	552390000	552400000	chr1B	552670000	552680000
chr1B	553450000	553460000	chr1B	553790000	553800000
chr1B	554150000	554160000	chr1B	554420000	554430000
chr1B	554410000	554420000	chr1B	555290000	555300000
chr1B	554430000	554440000	chr1B	555510000	555520000
chr1B	554940000	554950000	chr1B	555300000	555310000
chr1B	555300000	555310000	chr1B	555500000	555510000
chr1B	555950000	555960000	chr1B	556490000	556500000
chr1B	555950000	555960000	chr1B	556840000	556850000
chr1B	556030000	556040000	chr1B	556450000	556460000
chr1B	556500000	556510000	chr1B	556840000	556850000
chr1B	558120000	558130000	chr1B	558260000	558270000
chr1B	558710000	558720000	chr1B	558850000	558860000
chr1B	558710000	558720000	chr1B	559680000	559690000
chr1B	558860000	558870000	chr1B	559680000	559690000
chr1B	558870000	558880000	chr1B	559110000	559120000
chr1B	559110000	559120000	chr1B	559670000	559680000
chr1B	559710000	559720000	chr1B	560750000	560760000
chr1B	560270000	560280000	chr1B	560740000	560750000
chr1B	560750000	560760000	chr1B	561920000	561930000
chr1B	562130000	562140000	chr1B	562430000	562440000
chr1B	562440000	562450000	chr1B	563140000	563150000
chr1B	562450000	562460000	chr1B	562990000	563000000
chr1B	562990000	563000000	chr1B	563140000	563150000
chr1B	563140000	563150000	chr1B	563670000	563680000
chr1B	563250000	563260000	chr1B	563670000	563680000
chr1B	563810000	563820000	chr1B	564770000	564780000
chr1B	564340000	564350000	chr1B	564740000	564750000
chr1B	564770000	564780000	chr1B	565750000	565760000
chr1B	565900000	565910000	chr1B	566390000	566400000
chr1B	567780000	567790000	chr1B	568600000	568610000
chr1B	569290000	569300000	chr1B	569930000	569940000
chr1B	570610000	570620000	chr1B	571990000	572000000
chr1B	574070000	574080000	chr1B	575250000	575260000
chr1B	575270000	575280000	chr1B	575420000	575430000
chr1B	576880000	576890000	chr1B	577130000	577140000
chr1B	577180000	577190000	chr1B	577470000	577480000
chr1B	581910000	581920000	chr1B	582190000	582200000
chr1B	584530000	584540000	chr1B	584730000	584740000
chr1B	585410000	585420000	chr1B	585810000	585820000
chr1B	586020000	586030000	chr1B	586310000	586320000
chr1B	586740000	586750000	chr1B	587520000	587530000
chr1B	586750000	586760000	chr1B	587110000	587120000
chr1B	587110000	587120000	chr1B	587510000	587520000
chr1B	589290000	589300000	chr1B	589620000	589630000
chr1B	590760000	590770000	chr1B	591320000	591330000
chr1B	591530000	591540000	chr1B	592030000	592040000
chr1B	595600000	595610000	chr1B	595760000	595770000
chr1B	596470000	596480000	chr1B	596940000	596950000
chr1B	598560000	598570000	chr1B	598880000	598890000
chr1B	599440000	599450000	chr1B	599790000	599800000
chr1B	599840000	599850000	chr1B	600190000	600200000
chr1B	600180000	600190000	chr1B	600590000	600600000
chr1B	601010000	601020000	chr1B	601380000	601390000
chr1B	602080000	602090000	chr1B	603060000	603070000
chr1B	602090000	602100000	chr1B	602280000	602290000
chr1B	602270000	602280000	chr1B	603060000	603070000
chr1B	603610000	603620000	chr1B	603810000	603820000
chr1B	603620000	603630000	chr1B	604120000	604130000
chr1B	603800000	603810000	chr1B	604120000	604130000
chr1B	604240000	604250000	chr1B	604620000	604630000
chr1B	604280000	604290000	chr1B	604430000	604440000
chr1B	604750000	604760000	chr1B	605190000	605200000
chr1B	607780000	607790000	chr1B	608380000	608390000
chr1B	607780000	607790000	chr1B	608860000	608870000
chr1B	607790000	607800000	chr1B	608200000	608210000
chr1B	608380000	608390000	chr1B	608810000	608820000
chr1B	608970000	608980000	chr1B	609480000	609490000
chr1B	609490000	609500000	chr1B	609730000	609740000
chr1B	610340000	610350000	chr1B	610460000	610470000
chr1B	610520000	610530000	chr1B	611000000	611010000
chr1B	611130000	611140000	chr1B	611470000	611480000
chr1B	611470000	611480000	chr1B	611620000	611630000
chr1B	611620000	611630000	chr1B	611810000	611820000
chr1B	613330000	613340000	chr1B	613790000	613800000
chr1B	616410000	616420000	chr1B	617170000	617180000
chr1B	619950000	619960000	chr1B	620660000	620670000
chr1B	620360000	620370000	chr1B	620630000	620640000
chr1B	626420000	626430000	chr1B	626720000	626730000
chr1B	627300000	627310000	chr1B	627520000	627530000
chr1B	627520000	627530000	chr1B	627650000	627660000
chr1B	628800000	628810000	chr1B	629040000	629050000
chr1B	629860000	629870000	chr1B	630050000	630060000
chr1B	630040000	630050000	chr1B	630290000	630300000
chr1B	630320000	630330000	chr1B	630660000	630670000
chr1B	630780000	630790000	chr1B	631200000	631210000
chr1B	631190000	631200000	chr1B	631700000	631710000
chr1B	631200000	631210000	chr1B	631380000	631390000
chr1B	631370000	631380000	chr1B	631690000	631700000
chr1B	632620000	632630000	chr1B	633090000	633100000
chr1B	633200000	633210000	chr1B	633360000	633370000
chr1B	633570000	633580000	chr1B	633820000	633830000
chr1B	633820000	633830000	chr1B	634050000	634060000
chr1B	634050000	634060000	chr1B	634540000	634550000
chr1B	634060000	634070000	chr1B	634380000	634390000
chr1B	638440000	638450000	chr1B	639160000	639170000
chr1B	638490000	638500000	chr1B	639100000	639110000
chr1B	639220000	639230000	chr1B	639590000	639600000
chr1B	639600000	639610000	chr1B	640240000	640250000
chr1B	639620000	639630000	chr1B	640020000	640030000
chr1B	640010000	640020000	chr1B	640250000	640260000
chr1B	640620000	640630000	chr1B	640820000	640830000
chr1B	640620000	640630000	chr1B	640970000	640980000
chr1B	640840000	640850000	chr1B	640970000	640980000
chr1B	641100000	641110000	chr1B	641280000	641290000
chr1B	641610000	641620000	chr1B	642030000	642040000
chr1B	642080000	642090000	chr1B	642420000	642430000
chr1B	643730000	643740000	chr1B	644240000	644250000
chr1B	643730000	643740000	chr1B	644730000	644740000
chr1B	644060000	644070000	chr1B	644240000	644250000
chr1B	644240000	644250000	chr1B	644720000	644730000
chr1B	646880000	646890000	chr1B	647180000	647190000
chr1B	647190000	647200000	chr1B	647560000	647570000
chr1B	647590000	647600000	chr1B	648110000	648120000
chr1B	647590000	647600000	chr1B	649530000	649540000
chr1B	650900000	650910000	chr1B	651060000	651070000
chr1B	652340000	652350000	chr1B	652690000	652700000
chr1B	653270000	653280000	chr1B	653430000	653440000
chr1B	653730000	653740000	chr1B	654310000	654320000
chr1B	653910000	653920000	chr1B	654290000	654300000
chr1B	655340000	655350000	chr1B	655640000	655650000
chr1B	655630000	655640000	chr1B	656010000	656020000
chr1B	656930000	656940000	chr1B	657110000	657120000
chr1B	658260000	658270000	chr1B	659120000	659130000
chr1B	659670000	659680000	chr1B	660390000	660400000
chr1B	661790000	661800000	chr1B	662350000	662360000
chr1B	662360000	662370000	chr1B	662600000	662610000
chr1B	662360000	662370000	chr1B	663050000	663060000
chr1B	662600000	662610000	chr1B	663040000	663050000
chr1B	663280000	663290000	chr1B	663760000	663770000
chr1B	663280000	663290000	chr1B	663950000	663960000
chr1B	663290000	663300000	chr1B	663490000	663500000
chr1B	663500000	663510000	chr1B	663760000	663770000
chr1B	663750000	663760000	chr1B	663940000	663950000
chr1B	663950000	663960000	chr1B	664350000	664360000
chr1B	664010000	664020000	chr1B	664210000	664220000
chr1B	669010000	669020000	chr1B	669740000	669750000
chr1B	670100000	670110000	chr1B	670460000	670470000
chr1B	670240000	670250000	chr1B	670450000	670460000
chr1B	670500000	670510000	chr1B	670960000	670970000
chr1B	671470000	671480000	chr1B	671690000	671700000
chr1B	671810000	671820000	chr1B	672100000	672110000
chr1B	671810000	671820000	chr1B	672280000	672290000
chr1B	672100000	672110000	chr1B	672280000	672290000
chr1B	672550000	672560000	chr1B	672960000	672970000
chr1B	672570000	672580000	chr1B	672870000	672880000
chr1B	674420000	674430000	chr1B	674880000	674890000
chr1B	675210000	675220000	chr1B	676140000	676150000
chr1B	676510000	676520000	chr1B	676890000	676900000
chr1B	676900000	676910000	chr1B	677230000	677240000
chr1B	677020000	677030000	chr1B	677230000	677240000
chr1B	678040000	678050000	chr1B	678790000	678800000
chr1B	680530000	680540000	chr1B	680840000	680850000
chr1B	680530000	680540000	chr1B	681060000	681070000
chr1B	680540000	680550000	chr1B	680940000	680950000
chr1B	680840000	680850000	chr1B	680940000	680950000
chr1B	680940000	680950000	chr1B	681060000	681070000
chr1B	681960000	681970000	chr1B	682110000	682120000
chr1B	681960000	681970000	chr1B	682270000	682280000
chr1B	684010000	684020000	chr1B	684160000	684170000
chr1B	684220000	684230000	chr1B	684540000	684550000
chr1B	684220000	684230000	chr1B	684750000	684760000
chr1B	684390000	684400000	chr1B	684550000	684560000
chr1B	684390000	684400000	chr1B	684820000	684830000
chr1B	684840000	684850000	chr1B	685040000	685050000
chr1B	685810000	685820000	chr1B	686150000	686160000
chr1B	685810000	685820000	chr1B	686250000	686260000
chr1B	686400000	686410000	chr1B	686610000	686620000
chr1B	687390000	687400000	chr1B	687530000	687540000
chr1B	687600000	687610000	chr1B	687800000	687810000
chr1B	692510000	692520000	chr1B	693110000	693120000
chr1B	692530000	692540000	chr1B	693010000	693020000
chr1B	693450000	693460000	chr1B	693840000	693850000
chr1B	694570000	694580000	chr1B	694720000	694730000
chr1B	700830000	700840000	chr1B	701200000	701210000
chr1B	703230000	703240000	chr1B	703440000	703450000
chr1B	703850000	703860000	chr1B	704210000	704220000
chr1B	704310000	704320000	chr1B	704490000	704500000
chr1B	704690000	704700000	chr1B	705060000	705070000
chr1B	705360000	705370000	chr1B	705510000	705520000
chr1B	705780000	705790000	chr1B	706040000	706050000
chr1B	707390000	707400000	chr1B	707860000	707870000
chr1B	708370000	708380000	chr1B	708570000	708580000
chr1B	708370000	708380000	chr1B	708790000	708800000
chr1B	708560000	708570000	chr1B	709090000	709100000
chr1B	708570000	708580000	chr1B	708800000	708810000
chr1B	708820000	708830000	chr1B	709090000	709100000
chr1B	709090000	709100000	chr1B	709440000	709450000
chr1B	709100000	709110000	chr1B	709220000	709230000
chr1B	709290000	709300000	chr1B	709440000	709450000
chr1B	709290000	709300000	chr1B	709670000	709680000
chr1B	709460000	709470000	chr1B	709670000	709680000
chr1B	712140000	712150000	chr1B	712370000	712380000
chr1B	712450000	712460000	chr1B	712760000	712770000
chr1B	713420000	713430000	chr1B	713510000	713520000
chr1B	713510000	713520000	chr1B	714320000	714330000
chr1B	713890000	713900000	chr1B	714320000	714330000
chr1B	714320000	714330000	chr1B	714500000	714510000
chr1B	717410000	717420000	chr1B	717610000	717620000
chr1B	718900000	718910000	chr1B	719230000	719240000
chr1B	718990000	719000000	chr1B	719220000	719230000
chr1B	719590000	719600000	chr1B	719840000	719850000
chr1B	720580000	720590000	chr1B	721440000	721450000
chr1B	720590000	720600000	chr1B	720990000	721000000
chr1B	720970000	720980000	chr1B	721440000	721450000
chr1B	721500000	721510000	chr1B	721710000	721720000
chr1B	722120000	722130000	chr1B	722720000	722730000
chr1B	722170000	722180000	chr1B	722510000	722520000
chr1B	723040000	723050000	chr1B	723270000	723280000
chr1B	723270000	723280000	chr1B	723540000	723550000
chr1B	723990000	724000000	chr1B	724120000	724130000
chr1B	725080000	725090000	chr1B	725530000	725540000
chr1B	725320000	725330000	chr1B	725500000	725510000
chr1B	725860000	725870000	chr1B	725990000	726000000
chr1B	725860000	725870000	chr1B	726600000	726610000
chr1B	726050000	726060000	chr1B	726600000	726610000
chr1B	726790000	726800000	chr1B	726980000	726990000
chr1B	726790000	726800000	chr1B	727110000	727120000
chr1B	727420000	727430000	chr1B	727590000	727600000
chr1B	727590000	727600000	chr1B	728080000	728090000
chr1B	728080000	728090000	chr1B	728260000	728270000
chr1B	729220000	729230000	chr1B	729400000	729410000
chr1B	729470000	729480000	chr1B	729760000	729770000
chr1B	729510000	729520000	chr1B	729670000	729680000
chr1B	729660000	729670000	chr1B	729770000	729780000
chr1B	730010000	730020000	chr1B	730510000	730520000
chr1B	730240000	730250000	chr1B	730430000	730440000
chr1B	730660000	730670000	chr1B	730760000	730770000
chr1B	730910000	730920000	chr1B	731220000	731230000
chr1B	730950000	730960000	chr1B	731070000	731080000
chr1B	732300000	732310000	chr1B	732460000	732470000
chr1B	733570000	733580000	chr1B	734080000	734090000
chr1B	733700000	733710000	chr1B	733990000	734000000
chr1B	733910000	733920000	chr1B	734040000	734050000
chr1B	734110000	734120000	chr1B	734440000	734450000
chr1B	735070000	735080000	chr1B	735300000	735310000
chr1B	735340000	735350000	chr1B	735850000	735860000
chr1B	735550000	735560000	chr1B	735740000	735750000
chr1B	735850000	735860000	chr1B	736300000	736310000
chr1B	736360000	736370000	chr1B	736720000	736730000
chr1B	736830000	736840000	chr1B	737760000	737770000
chr1B	736990000	737000000	chr1B	737760000	737770000
chr1B	737180000	737190000	chr1B	737760000	737770000
chr1B	742260000	742270000	chr1B	742840000	742850000
chr1B	742500000	742510000	chr1B	742840000	742850000
chr1B	743990000	744000000	chr1B	744570000	744580000
chr1B	745100000	745110000	chr1B	745380000	745390000
chr1B	745220000	745230000	chr1B	745360000	745370000
chr1B	745380000	745390000	chr1B	745870000	745880000
chr1B	746060000	746070000	chr1B	746190000	746200000
chr1B	746230000	746240000	chr1B	746530000	746540000
chr1B	746530000	746540000	chr1B	747290000	747300000
chr1B	746820000	746830000	chr1B	747290000	747300000
chr1B	747290000	747300000	chr1B	748520000	748530000
chr1D	140000	150000	chr1D	230000	240000
chr1D	880000	890000	chr1D	1570000	1580000
chr1D	1930000	1940000	chr1D	2390000	2400000
chr1D	2120000	2130000	chr1D	2350000	2360000
chr1D	2370000	2380000	chr1D	3390000	3400000
chr1D	2550000	2560000	chr1D	4080000	4090000
chr1D	3380000	3390000	chr1D	4510000	4520000
chr1D	3380000	3390000	chr1D	4800000	4810000
chr1D	3910000	3920000	chr1D	4070000	4080000
chr1D	4270000	4280000	chr1D	4770000	4780000
chr1D	4300000	4310000	chr1D	4520000	4530000
chr1D	4520000	4530000	chr1D	4790000	4800000
chr1D	4800000	4810000	chr1D	5080000	5090000
chr1D	5120000	5130000	chr1D	5880000	5890000
chr1D	5510000	5520000	chr1D	5850000	5860000
chr1D	6440000	6450000	chr1D	6720000	6730000
chr1D	6440000	6450000	chr1D	6890000	6900000
chr1D	6460000	6470000	chr1D	6580000	6590000
chr1D	6740000	6750000	chr1D	6880000	6890000
chr1D	6900000	6910000	chr1D	7070000	7080000
chr1D	7610000	7620000	chr1D	8420000	8430000
chr1D	8410000	8420000	chr1D	9540000	9550000
chr1D	8740000	8750000	chr1D	9440000	9450000
chr1D	8760000	8770000	chr1D	9090000	9100000
chr1D	8860000	8870000	chr1D	9080000	9090000
chr1D	8950000	8960000	chr1D	9220000	9230000
chr1D	10650000	10660000	chr1D	10830000	10840000
chr1D	11360000	11370000	chr1D	11450000	11460000
chr1D	11860000	11870000	chr1D	12140000	12150000
chr1D	12130000	12140000	chr1D	12590000	12600000
chr1D	12140000	12150000	chr1D	12860000	12870000
chr1D	12600000	12610000	chr1D	12870000	12880000
chr1D	12750000	12760000	chr1D	13140000	13150000
chr1D	12760000	12770000	chr1D	12860000	12870000
chr1D	12890000	12900000	chr1D	13100000	13110000
chr1D	14060000	14070000	chr1D	15250000	15260000
chr1D	14180000	14190000	chr1D	14760000	14770000
chr1D	14180000	14190000	chr1D	15080000	15090000
chr1D	14420000	14430000	chr1D	14790000	14800000
chr1D	14570000	14580000	chr1D	14750000	14760000
chr1D	14570000	14580000	chr1D	15010000	15020000
chr1D	14780000	14790000	chr1D	15010000	15020000
chr1D	15300000	15310000	chr1D	15720000	15730000
chr1D	15300000	15310000	chr1D	15810000	15820000
chr1D	15830000	15840000	chr1D	16460000	16470000
chr1D	16540000	16550000	chr1D	16820000	16830000
chr1D	17410000	17420000	chr1D	17960000	17970000
chr1D	17470000	17480000	chr1D	17730000	17740000
chr1D	17820000	17830000	chr1D	17950000	17960000
chr1D	18200000	18210000	chr1D	18680000	18690000
chr1D	18860000	18870000	chr1D	19150000	19160000
chr1D	18960000	18970000	chr1D	19140000	19150000
chr1D	22380000	22390000	chr1D	22640000	22650000
chr1D	23110000	23120000	chr1D	23430000	23440000
chr1D	24890000	24900000	chr1D	25550000	25560000
chr1D	26100000	26110000	chr1D	26420000	26430000
chr1D	26100000	26110000	chr1D	27710000	27720000
chr1D	26100000	26110000	chr1D	27850000	27860000
chr1D	26690000	26700000	chr1D	27680000	27690000
chr1D	27720000	27730000	chr1D	27840000	27850000
chr1D	28050000	28060000	chr1D	28370000	28380000
chr1D	28730000	28740000	chr1D	29150000	29160000
chr1D	28850000	28860000	chr1D	29140000	29150000
chr1D	29150000	29160000	chr1D	30260000	30270000
chr1D	31260000	31270000	chr1D	31480000	31490000
chr1D	31790000	31800000	chr1D	32020000	32030000
chr1D	32030000	32040000	chr1D	32720000	32730000
chr1D	32730000	32740000	chr1D	32850000	32860000
chr1D	33250000	33260000	chr1D	33880000	33890000
chr1D	33910000	33920000	chr1D	34210000	34220000
chr1D	35600000	35610000	chr1D	35820000	35830000
chr1D	36820000	36830000	chr1D	37150000	37160000
chr1D	37540000	37550000	chr1D	37780000	37790000
chr1D	37960000	37970000	chr1D	38480000	38490000
chr1D	38490000	38500000	chr1D	38700000	38710000
chr1D	38940000	38950000	chr1D	39820000	39830000
chr1D	39430000	39440000	chr1D	39820000	39830000
chr1D	41000000	41010000	chr1D	41320000	41330000
chr1D	41680000	41690000	chr1D	42050000	42060000
chr1D	41840000	41850000	chr1D	42040000	42050000
chr1D	47320000	47330000	chr1D	47640000	47650000
chr1D	47650000	47660000	chr1D	48650000	48660000
chr1D	47740000	47750000	chr1D	48460000	48470000
chr1D	47740000	47750000	chr1D	48660000	48670000
chr1D	48140000	48150000	chr1D	48650000	48660000
chr1D	48190000	48200000	chr1D	48440000	48450000
chr1D	48450000	48460000	chr1D	48650000	48660000
chr1D	48660000	48670000	chr1D	48830000	48840000
chr1D	48880000	48890000	chr1D	49150000	49160000
chr1D	50250000	50260000	chr1D	51410000	51420000
chr1D	50820000	50830000	chr1D	51390000	51400000
chr1D	51650000	51660000	chr1D	51950000	51960000
chr1D	52560000	52570000	chr1D	53250000	53260000
chr1D	52680000	52690000	chr1D	53310000	53320000
chr1D	53320000	53330000	chr1D	53920000	53930000
chr1D	54230000	54240000	chr1D	54530000	54540000
chr1D	54230000	54240000	chr1D	54740000	54750000
chr1D	54230000	54240000	chr1D	54980000	54990000
chr1D	54970000	54980000	chr1D	55200000	55210000
chr1D	58240000	58250000	chr1D	58470000	58480000
chr1D	58490000	58500000	chr1D	58850000	58860000
chr1D	60050000	60060000	chr1D	61110000	61120000
chr1D	60050000	60060000	chr1D	61560000	61570000
chr1D	60050000	60060000	chr1D	61770000	61780000
chr1D	61130000	61140000	chr1D	61340000	61350000
chr1D	62090000	62100000	chr1D	62240000	62250000
chr1D	63070000	63080000	chr1D	63330000	63340000
chr1D	64060000	64070000	chr1D	65550000	65560000
chr1D	64070000	64080000	chr1D	65300000	65310000
chr1D	64130000	64140000	chr1D	64600000	64610000
chr1D	64580000	64590000	chr1D	65550000	65560000
chr1D	64610000	64620000	chr1D	65300000	65310000
chr1D	64810000	64820000	chr1D	65550000	65560000
chr1D	65300000	65310000	chr1D	65550000	65560000
chr1D	65910000	65920000	chr1D	66280000	66290000
chr1D	66280000	66290000	chr1D	66730000	66740000
chr1D	66960000	66970000	chr1D	67730000	67740000
chr1D	66960000	66970000	chr1D	68170000	68180000
chr1D	66970000	66980000	chr1D	67620000	67630000
chr1D	66970000	66980000	chr1D	68850000	68860000
chr1D	67100000	67110000	chr1D	67610000	67620000
chr1D	67610000	67620000	chr1D	68840000	68850000
chr1D	67700000	67710000	chr1D	68850000	68860000
chr1D	67720000	67730000	chr1D	68180000	68190000
chr1D	68190000	68200000	chr1D	68850000	68860000
chr1D	68210000	68220000	chr1D	68650000	68660000
chr1D	68640000	68650000	chr1D	68800000	68810000
chr1D	68940000	68950000	chr1D	69270000	69280000
chr1D	70780000	70790000	chr1D	71020000	71030000
chr1D	72650000	72660000	chr1D	73470000	73480000
chr1D	72660000	72670000	chr1D	72930000	72940000
chr1D	72910000	72920000	chr1D	73470000	73480000
chr1D	73070000	73080000	chr1D	73470000	73480000
chr1D	73470000	73480000	chr1D	74910000	74920000
chr1D	73530000	73540000	chr1D	74070000	74080000
chr1D	74070000	74080000	chr1D	74900000	74910000
chr1D	74310000	74320000	chr1D	74900000	74910000
chr1D	74900000	74910000	chr1D	75450000	75460000
chr1D	74910000	74920000	chr1D	75340000	75350000
chr1D	75690000	75700000	chr1D	75890000	75900000
chr1D	75900000	75910000	chr1D	76770000	76780000
chr1D	76600000	76610000	chr1D	76780000	76790000
chr1D	76820000	76830000	chr1D	77190000	77200000
chr1D	77200000	77210000	chr1D	78270000	78280000
chr1D	77480000	77490000	chr1D	77870000	77880000
chr1D	77680000	77690000	chr1D	77870000	77880000
chr1D	78980000	78990000	chr1D	79860000	79870000
chr1D	78990000	79000000	chr1D	80140000	80150000
chr1D	79870000	79880000	chr1D	80140000	80150000
chr1D	80150000	80160000	chr1D	80510000	80520000
chr1D	81240000	81250000	chr1D	81620000	81630000
chr1D	81620000	81630000	chr1D	82220000	82230000
chr1D	82220000	82230000	chr1D	83030000	83040000
chr1D	83570000	83580000	chr1D	84490000	84500000
chr1D	84480000	84490000	chr1D	85100000	85110000
chr1D	84650000	84660000	chr1D	85090000	85100000
chr1D	84660000	84670000	chr1D	84790000	84800000
chr1D	84790000	84800000	chr1D	85090000	85100000
chr1D	85100000	85110000	chr1D	85570000	85580000
chr1D	85570000	85580000	chr1D	86020000	86030000
chr1D	85580000	85590000	chr1D	85840000	85850000
chr1D	86130000	86140000	chr1D	86850000	86860000
chr1D	86130000	86140000	chr1D	87580000	87590000
chr1D	86850000	86860000	chr1D	87590000	87600000
chr1D	87020000	87030000	chr1D	87590000	87600000
chr1D	88200000	88210000	chr1D	89090000	89100000
chr1D	89220000	89230000	chr1D	90540000	90550000
chr1D	90360000	90370000	chr1D	90510000	90520000
chr1D	90610000	90620000	chr1D	92400000	92410000
chr1D	90620000	90630000	chr1D	91210000	91220000
chr1D	90630000	90640000	chr1D	92280000	92290000
chr1D	91210000	91220000	chr1D	92980000	92990000
chr1D	92990000	93000000	chr1D	93930000	93940000
chr1D	93040000	93050000	chr1D	93850000	93860000
chr1D	93940000	93950000	chr1D	95500000	95510000
chr1D	95790000	95800000	chr1D	96830000	96840000
chr1D	95940000	95950000	chr1D	96610000	96620000
chr1D	96610000	96620000	chr1D	96830000	96840000
chr1D	97450000	97460000	chr1D	98760000	98770000
chr1D	97460000	97470000	chr1D	97830000	97840000
chr1D	97500000	97510000	chr1D	97760000	97770000
chr1D	97830000	97840000	chr1D	98760000	98770000
chr1D	98060000	98070000	chr1D	98760000	98770000
chr1D	98770000	98780000	chr1D	99590000	99600000
chr1D	99120000	99130000	chr1D	99580000	99590000
chr1D	100030000	100040000	chr1D	100240000	100250000
chr1D	101860000	101870000	chr1D	102460000	102470000
chr1D	102460000	102470000	chr1D	102710000	102720000
chr1D	103430000	103440000	chr1D	104540000	104550000
chr1D	104530000	104540000	chr1D	105290000	105300000
chr1D	104570000	104580000	chr1D	105050000	105060000
chr1D	105290000	105300000	chr1D	105900000	105910000
chr1D	105900000	105910000	chr1D	106180000	106190000
chr1D	105910000	105920000	chr1D	106460000	106470000
chr1D	106180000	106190000	chr1D	106460000	106470000
chr1D	108090000	108100000	chr1D	108720000	108730000
chr1D	108790000	108800000	chr1D	109470000	109480000
chr1D	109120000	109130000	chr1D	109440000	109450000
chr1D	109470000	109480000	chr1D	109800000	109810000
chr1D	109800000	109810000	chr1D	109970000	109980000
chr1D	110060000	110070000	chr1D	110350000	110360000
chr1D	111870000	111880000	chr1D	112260000	112270000
chr1D	112930000	112940000	chr1D	113650000	113660000
chr1D	112930000	112940000	chr1D	113850000	113860000
chr1D	114050000	114060000	chr1D	114420000	114430000
chr1D	114200000	114210000	chr1D	114410000	114420000
chr1D	114430000	114440000	chr1D	115460000	115470000
chr1D	115660000	115670000	chr1D	116090000	116100000
chr1D	115660000	115670000	chr1D	116560000	116570000
chr1D	115660000	115670000	chr1D	116660000	116670000
chr1D	116090000	116100000	chr1D	117000000	117010000
chr1D	116100000	116110000	chr1D	116560000	116570000
chr1D	116560000	116570000	chr1D	117010000	117020000
chr1D	116660000	116670000	chr1D	117010000	117020000
chr1D	117000000	117010000	chr1D	118090000	118100000
chr1D	117190000	117200000	chr1D	118100000	118110000
chr1D	118110000	118120000	chr1D	118930000	118940000
chr1D	119060000	119070000	chr1D	119430000	119440000
chr1D	119140000	119150000	chr1D	119420000	119430000
chr1D	120730000	120740000	chr1D	121290000	121300000
chr1D	122900000	122910000	chr1D	124400000	124410000
chr1D	123020000	123030000	chr1D	123210000	123220000
chr1D	123020000	123030000	chr1D	123830000	123840000
chr1D	123240000	123250000	chr1D	124390000	124400000
chr1D	123290000	123300000	chr1D	123820000	123830000
chr1D	123830000	123840000	chr1D	124390000	124400000
chr1D	124390000	124400000	chr1D	124980000	124990000
chr1D	124400000	124410000	chr1D	125140000	125150000
chr1D	125150000	125160000	chr1D	125890000	125900000
chr1D	125930000	125940000	chr1D	126230000	126240000
chr1D	128000000	128010000	chr1D	128590000	128600000
chr1D	128580000	128590000	chr1D	130420000	130430000
chr1D	128770000	128780000	chr1D	130430000	130440000
chr1D	130430000	130440000	chr1D	131270000	131280000
chr1D	134900000	134910000	chr1D	136710000	136720000
chr1D	137320000	137330000	chr1D	137610000	137620000
chr1D	137630000	137640000	chr1D	138420000	138430000
chr1D	137640000	137650000	chr1D	137840000	137850000
chr1D	137840000	137850000	chr1D	138420000	138430000
chr1D	139180000	139190000	chr1D	139460000	139470000
chr1D	140280000	140290000	chr1D	141430000	141440000
chr1D	140370000	140380000	chr1D	141370000	141380000
chr1D	141940000	141950000	chr1D	142170000	142180000
chr1D	143580000	143590000	chr1D	144180000	144190000
chr1D	143600000	143610000	chr1D	143840000	143850000
chr1D	143620000	143630000	chr1D	144000000	144010000
chr1D	149140000	149150000	chr1D	151020000	151030000
chr1D	149150000	149160000	chr1D	149720000	149730000
chr1D	149720000	149730000	chr1D	151020000	151030000
chr1D	153870000	153880000	chr1D	155810000	155820000
chr1D	156220000	156230000	chr1D	156360000	156370000
chr1D	156220000	156230000	chr1D	158200000	158210000
chr1D	156360000	156370000	chr1D	158200000	158210000
chr1D	158220000	158230000	chr1D	159220000	159230000
chr1D	158220000	158230000	chr1D	159990000	160000000
chr1D	159210000	159220000	chr1D	159990000	160000000
chr1D	160630000	160640000	chr1D	161120000	161130000
chr1D	160630000	160640000	chr1D	162170000	162180000
chr1D	161130000	161140000	chr1D	162160000	162170000
chr1D	163540000	163550000	chr1D	164580000	164590000
chr1D	164570000	164580000	chr1D	165350000	165360000
chr1D	165340000	165350000	chr1D	167040000	167050000
chr1D	165360000	165370000	chr1D	165640000	165650000
chr1D	165630000	165640000	chr1D	167030000	167040000
chr1D	172440000	172450000	chr1D	172710000	172720000
chr1D	176730000	176740000	chr1D	177290000	177300000
chr1D	177290000	177300000	chr1D	178830000	178840000
chr1D	178820000	178830000	chr1D	180610000	180620000
chr1D	178830000	178840000	chr1D	179820000	179830000
chr1D	181260000	181270000	chr1D	182080000	182090000
chr1D	181260000	181270000	chr1D	182980000	182990000
chr1D	182070000	182080000	chr1D	182490000	182500000
chr1D	182070000	182080000	chr1D	183470000	183480000
chr1D	182080000	182090000	chr1D	182980000	182990000
chr1D	182080000	182090000	chr1D	183130000	183140000
chr1D	182480000	182490000	chr1D	182970000	182980000
chr1D	191270000	191280000	chr1D	192000000	192010000
chr1D	191270000	191280000	chr1D	193100000	193110000
chr1D	192000000	192010000	chr1D	192950000	192960000
chr1D	192390000	192400000	chr1D	192890000	192900000
chr1D	192750000	192760000	chr1D	192900000	192910000
chr1D	193180000	193190000	chr1D	193430000	193440000
chr1D	194220000	194230000	chr1D	194690000	194700000
chr1D	194780000	194790000	chr1D	194970000	194980000
chr1D	196340000	196350000	chr1D	196540000	196550000
chr1D	196540000	196550000	chr1D	197020000	197030000
chr1D	197180000	197190000	chr1D	197360000	197370000
chr1D	198870000	198880000	chr1D	199920000	199930000
chr1D	199670000	199680000	chr1D	199930000	199940000
chr1D	200470000	200480000	chr1D	200560000	200570000
chr1D	202120000	202130000	chr1D	202930000	202940000
chr1D	203780000	203790000	chr1D	203900000	203910000
chr1D	203970000	203980000	chr1D	204390000	204400000
chr1D	204380000	204390000	chr1D	204650000	204660000
chr1D	204760000	204770000	chr1D	205340000	205350000
chr1D	204770000	204780000	chr1D	205760000	205770000
chr1D	205750000	205760000	chr1D	206190000	206200000
chr1D	205830000	205840000	chr1D	206190000	206200000
chr1D	206000000	206010000	chr1D	206190000	206200000
chr1D	206870000	206880000	chr1D	207200000	207210000
chr1D	207230000	207240000	chr1D	207700000	207710000
chr1D	207260000	207270000	chr1D	207560000	207570000
chr1D	208030000	208040000	chr1D	208390000	208400000
chr1D	208810000	208820000	chr1D	209140000	209150000
chr1D	208910000	208920000	chr1D	209140000	209150000
chr1D	210250000	210260000	chr1D	210450000	210460000
chr1D	210450000	210460000	chr1D	210700000	210710000
chr1D	210460000	210470000	chr1D	212440000	212450000
chr1D	210700000	210710000	chr1D	212030000	212040000
chr1D	210710000	210720000	chr1D	212450000	212460000
chr1D	212030000	212040000	chr1D	212440000	212450000
chr1D	212450000	212460000	chr1D	212700000	212710000
chr1D	212450000	212460000	chr1D	213250000	213260000
chr1D	212700000	212710000	chr1D	213250000	213260000
chr1D	212810000	212820000	chr1D	213240000	213250000
chr1D	215000000	215010000	chr1D	216470000	216480000
chr1D	215000000	215010000	chr1D	216760000	216770000
chr1D	216460000	216470000	chr1D	216760000	216770000
chr1D	217130000	217140000	chr1D	217440000	217450000
chr1D	217440000	217450000	chr1D	218020000	218030000
chr1D	217510000	217520000	chr1D	217870000	217880000
chr1D	218400000	218410000	chr1D	219060000	219070000
chr1D	219060000	219070000	chr1D	219510000	219520000
chr1D	219190000	219200000	chr1D	219490000	219500000
chr1D	219780000	219790000	chr1D	220290000	220300000
chr1D	220290000	220300000	chr1D	220520000	220530000
chr1D	220530000	220540000	chr1D	220880000	220890000
chr1D	221220000	221230000	chr1D	221710000	221720000
chr1D	221220000	221230000	chr1D	221920000	221930000
chr1D	221920000	221930000	chr1D	222700000	222710000
chr1D	223150000	223160000	chr1D	223540000	223550000
chr1D	223550000	223560000	chr1D	223720000	223730000
chr1D	225400000	225410000	chr1D	225880000	225890000
chr1D	225880000	225890000	chr1D	226240000	226250000
chr1D	226240000	226250000	chr1D	226530000	226540000
chr1D	229140000	229150000	chr1D	229650000	229660000
chr1D	229670000	229680000	chr1D	229900000	229910000
chr1D	230320000	230330000	chr1D	231530000	231540000
chr1D	230460000	230470000	chr1D	230740000	230750000
chr1D	230460000	230470000	chr1D	231530000	231540000
chr1D	230480000	230490000	chr1D	231880000	231890000
chr1D	231880000	231890000	chr1D	233230000	233240000
chr1D	232360000	232370000	chr1D	233040000	233050000
chr1D	233220000	233230000	chr1D	234210000	234220000
chr1D	233230000	233240000	chr1D	233910000	233920000
chr1D	234810000	234820000	chr1D	235320000	235330000
chr1D	235820000	235830000	chr1D	236460000	236470000
chr1D	236050000	236060000	chr1D	236450000	236460000
chr1D	236460000	236470000	chr1D	237160000	237170000
chr1D	236560000	236570000	chr1D	237150000	237160000
chr1D	236880000	236890000	chr1D	237150000	237160000
chr1D	237200000	237210000	chr1D	237710000	237720000
chr1D	237340000	237350000	chr1D	237710000	237720000
chr1D	237420000	237430000	chr1D	237720000	237730000
chr1D	237710000	237720000	chr1D	238240000	238250000
chr1D	238230000	238240000	chr1D	238970000	238980000
chr1D	238240000	238250000	chr1D	238700000	238710000
chr1D	238320000	238330000	chr1D	238690000	238700000
chr1D	238700000	238710000	chr1D	238960000	238970000
chr1D	238980000	238990000	chr1D	239380000	239390000
chr1D	238980000	238990000	chr1D	240530000	240540000
chr1D	238990000	239000000	chr1D	239250000	239260000
chr1D	239240000	239250000	chr1D	239380000	239390000
chr1D	239390000	239400000	chr1D	240520000	240530000
chr1D	239590000	239600000	chr1D	240520000	240530000
chr1D	241060000	241070000	chr1D	241840000	241850000
chr1D	241060000	241070000	chr1D	242190000	242200000
chr1D	241090000	241100000	chr1D	241550000	241560000
chr1D	241540000	241550000	chr1D	242190000	242200000
chr1D	241550000	241560000	chr1D	241840000	241850000
chr1D	241840000	241850000	chr1D	242190000	242200000
chr1D	245620000	245630000	chr1D	246960000	246970000
chr1D	247640000	247650000	chr1D	247940000	247950000
chr1D	247940000	247950000	chr1D	248290000	248300000
chr1D	247940000	247950000	chr1D	248500000	248510000
chr1D	248290000	248300000	chr1D	248490000	248500000
chr1D	248520000	248530000	chr1D	248800000	248810000
chr1D	251360000	251370000	chr1D	251680000	251690000
chr1D	251370000	251380000	chr1D	251880000	251890000
chr1D	251680000	251690000	chr1D	251850000	251860000
chr1D	252240000	252250000	chr1D	252640000	252650000
chr1D	252330000	252340000	chr1D	252620000	252630000
chr1D	253170000	253180000	chr1D	253380000	253390000
chr1D	253510000	253520000	chr1D	253830000	253840000
chr1D	253840000	253850000	chr1D	253990000	254000000
chr1D	253990000	254000000	chr1D	254120000	254130000
chr1D	254130000	254140000	chr1D	255540000	255550000
chr1D	254260000	254270000	chr1D	255530000	255540000
chr1D	254440000	254450000	chr1D	255540000	255550000
chr1D	255530000	255540000	chr1D	256420000	256430000
chr1D	255730000	255740000	chr1D	255970000	255980000
chr1D	255730000	255740000	chr1D	256400000	256410000
chr1D	256040000	256050000	chr1D	256400000	256410000
chr1D	256430000	256440000	chr1D	256770000	256780000
chr1D	256790000	256800000	chr1D	257120000	257130000
chr1D	257140000	257150000	chr1D	258130000	258140000
chr1D	257200000	257210000	chr1D	257520000	257530000
chr1D	257200000	257210000	chr1D	257730000	257740000
chr1D	257200000	257210000	chr1D	257940000	257950000
chr1D	257530000	257540000	chr1D	257940000	257950000
chr1D	257540000	257550000	chr1D	258130000	258140000
chr1D	257720000	257730000	chr1D	257940000	257950000
chr1D	259200000	259210000	chr1D	259390000	259400000
chr1D	259390000	259400000	chr1D	259800000	259810000
chr1D	259390000	259400000	chr1D	260380000	260390000
chr1D	259390000	259400000	chr1D	261130000	261140000
chr1D	259790000	259800000	chr1D	260380000	260390000
chr1D	259790000	259800000	chr1D	261130000	261140000
chr1D	260390000	260400000	chr1D	261110000	261120000
chr1D	260480000	260490000	chr1D	260590000	260600000
chr1D	260580000	260590000	chr1D	261130000	261140000
chr1D	261130000	261140000	chr1D	261380000	261390000
chr1D	261740000	261750000	chr1D	261910000	261920000
chr1D	262050000	262060000	chr1D	262630000	262640000
chr1D	264010000	264020000	chr1D	264410000	264420000
chr1D	264020000	264030000	chr1D	264690000	264700000
chr1D	268280000	268290000	chr1D	268490000	268500000
chr1D	268710000	268720000	chr1D	268890000	268900000
chr1D	268710000	268720000	chr1D	269000000	269010000
chr1D	269870000	269880000	chr1D	270270000	270280000
chr1D	270280000	270290000	chr1D	270710000	270720000
chr1D	270420000	270430000	chr1D	270710000	270720000
chr1D	270930000	270940000	chr1D	271130000	271140000
chr1D	272190000	272200000	chr1D	273090000	273100000
chr1D	273230000	273240000	chr1D	273440000	273450000
chr1D	274590000	274600000	chr1D	276330000	276340000
chr1D	274840000	274850000	chr1D	276240000	276250000
chr1D	276330000	276340000	chr1D	276810000	276820000
chr1D	276900000	276910000	chr1D	277440000	277450000
chr1D	276910000	276920000	chr1D	277140000	277150000
chr1D	277140000	277150000	chr1D	277440000	277450000
chr1D	277460000	277470000	chr1D	277720000	277730000
chr1D	277730000	277740000	chr1D	278580000	278590000
chr1D	277730000	277740000	chr1D	279220000	279230000
chr1D	277730000	277740000	chr1D	279330000	279340000
chr1D	277740000	277750000	chr1D	278330000	278340000
chr1D	277990000	278000000	chr1D	278570000	278580000
chr1D	278000000	278010000	chr1D	278320000	278330000
chr1D	278330000	278340000	chr1D	278560000	278570000
chr1D	278570000	278580000	chr1D	279220000	279230000
chr1D	278580000	278590000	chr1D	279330000	279340000
chr1D	279330000	279340000	chr1D	280340000	280350000
chr1D	279780000	279790000	chr1D	280180000	280190000
chr1D	281220000	281230000	chr1D	281480000	281490000
chr1D	281220000	281230000	chr1D	282670000	282680000
chr1D	281490000	281500000	chr1D	281940000	281950000
chr1D	281940000	281950000	chr1D	282630000	282640000
chr1D	282660000	282670000	chr1D	283540000	283550000
chr1D	282680000	282690000	chr1D	283450000	283460000
chr1D	283540000	283550000	chr1D	284200000	284210000
chr1D	284210000	284220000	chr1D	284840000	284850000
chr1D	284880000	284890000	chr1D	285500000	285510000
chr1D	284880000	284890000	chr1D	286370000	286380000
chr1D	284910000	284920000	chr1D	285290000	285300000
chr1D	285570000	285580000	chr1D	286330000	286340000
chr1D	285590000	285600000	chr1D	286190000	286200000
chr1D	286730000	286740000	chr1D	287670000	287680000
chr1D	286890000	286900000	chr1D	287660000	287670000
chr1D	288360000	288370000	chr1D	288900000	288910000
chr1D	289420000	289430000	chr1D	290090000	290100000
chr1D	289630000	289640000	chr1D	290090000	290100000
chr1D	290180000	290190000	chr1D	291080000	291090000
chr1D	290200000	290210000	chr1D	290690000	290700000
chr1D	290770000	290780000	chr1D	291070000	291080000
chr1D	291660000	291670000	chr1D	292130000	292140000
chr1D	291760000	291770000	chr1D	292020000	292030000
chr1D	291760000	291770000	chr1D	292120000	292130000
chr1D	292420000	292430000	chr1D	292830000	292840000
chr1D	292840000	292850000	chr1D	294440000	294450000
chr1D	293140000	293150000	chr1D	294430000	294440000
chr1D	293420000	293430000	chr1D	293890000	293900000
chr1D	293870000	293880000	chr1D	294430000	294440000
chr1D	293890000	293900000	chr1D	294110000	294120000
chr1D	294480000	294490000	chr1D	294650000	294660000
chr1D	295360000	295370000	chr1D	295560000	295570000
chr1D	295620000	295630000	chr1D	296560000	296570000
chr1D	295630000	295640000	chr1D	296140000	296150000
chr1D	296140000	296150000	chr1D	296550000	296560000
chr1D	297390000	297400000	chr1D	297590000	297600000
chr1D	298420000	298430000	chr1D	298830000	298840000
chr1D	298430000	298440000	chr1D	298970000	298980000
chr1D	298590000	298600000	chr1D	298960000	298970000
chr1D	299540000	299550000	chr1D	300020000	300030000
chr1D	299760000	299770000	chr1D	300020000	300030000
chr1D	300150000	300160000	chr1D	300390000	300400000
chr1D	301420000	301430000	chr1D	301740000	301750000
chr1D	301730000	301740000	chr1D	302350000	302360000
chr1D	301730000	301740000	chr1D	302780000	302790000
chr1D	301740000	301750000	chr1D	302260000	302270000
chr1D	302390000	302400000	chr1D	302760000	302770000
chr1D	302780000	302790000	chr1D	303480000	303490000
chr1D	303920000	303930000	chr1D	304220000	304230000
chr1D	304540000	304550000	chr1D	304840000	304850000
chr1D	304910000	304920000	chr1D	305940000	305950000
chr1D	305090000	305100000	chr1D	305930000	305940000
chr1D	307010000	307020000	chr1D	307380000	307390000
chr1D	308410000	308420000	chr1D	308990000	309000000
chr1D	310070000	310080000	chr1D	310240000	310250000
chr1D	310390000	310400000	chr1D	310890000	310900000
chr1D	310900000	310910000	chr1D	311260000	311270000
chr1D	311400000	311410000	chr1D	311730000	311740000
chr1D	311810000	311820000	chr1D	312050000	312060000
chr1D	312070000	312080000	chr1D	312580000	312590000
chr1D	312710000	312720000	chr1D	313510000	313520000
chr1D	312710000	312720000	chr1D	314390000	314400000
chr1D	312720000	312730000	chr1D	313080000	313090000
chr1D	313180000	313190000	chr1D	313500000	313510000
chr1D	313510000	313520000	chr1D	314790000	314800000
chr1D	313520000	313530000	chr1D	314370000	314380000
chr1D	313740000	313750000	chr1D	314360000	314370000
chr1D	315110000	315120000	chr1D	315710000	315720000
chr1D	316580000	316590000	chr1D	316820000	316830000
[truncated: 15,788 more rows]
